# Supplementary material for: Clinicopathological features of breast cancer patients with internal mammary and/or supraclavicular lymph node recurrence without distant metastasis
Source: BMC Cancer. 2020 Sep 29;20:932. doi: 10.1186/s12885-020-07442-8 (PMC7526116; doi:10.1186/s12885-020-07442-8)
Supplement: Supplementary file 2 — Additional file 2. [file 12885_2020_7442_MOESM2_ESM.xlsx]

## Sheet: All
No	menopasal status	T	N	M	Stage	preoperative chemotherapy	breast operation	n	preope＿ER	preopeHER2_ IHC	preopeHER2＿FISH	postope＿ER	postopeHER2_IHC	postope HER2＿FISH
1	2	32	1	1	2	0	2	0	99	99	99	1	0	99
2	2	5	1	1	4	0	4	1	99	99	99	1	0	99
3	1	5	30	1	5	1	4	2	1	1	99	1	0	99
4	2	61	40	1	7	1	4	0	0	3	99	99	99	99
5	2	31	1	1	2	0	2	0	99	99	99	1	0	99
6	2	5	1	1	4	0	4	0	99	99	99	0	99	99
7	2	4	1	1	3	0	2	0	99	99	99	0	3	99
8	2	32	1	1	2	0	4	1	99	99	99	1	0	99
9	2	4	1	1	3	1	4	4	1	1	99	1	0	99
10	1	32	1	1	2	0	2	0	1	1	99	99	99	99
11	2	31	1	1	2	0	2	0	99	99	99	1	3	99
12	1	32	1	1	2	0	2	2	99	99	99	1	0	99
13	1	32	1	1	2	0	2	0	99	99	99	1	0	99
14	1	4	1	1	3	0	2	0	99	99	99	1	0	99
15	1	31	1	1	2	0	2	0	1	0	99	1	0	99
16	2	61	1	1	6	1	2	0	1	1	99	1	1	99
17	2	61	40	1	6	1	4	5	1	0	99	1	0	99
18	1	4	1	1	3	0	4	0	99	99	99	1	0	99
19	1	32	1	1	2	0	2	0	1	99	99	99	99	99
20	1	61	42	1	7	1	4	5	0	2	0	1	1	99
21	2	32	1	1	2	0	2	0	99	99	99	1	0	99
22	2	4	1	1	3	0	4	0	99	99	99	1	99	99
23	1	31	1	1	2	0	2	0	99	99	99	1	0	99
24	2	4	2	1	4	0	4	13	99	99	99	0	2	1
25	2	32	1	1	2	0	2	0	99	99	99	1	0	99
26	2	30	1	1	2	0	4	0	99	99	99	99	99	99
27	2	31	1	1	2	0	2	0	99	99	99	1	0	99
28	1	32	1	1	2	0	2	0	99	99	99	1	0	99
29	1	32	1	1	2	0	4	0	99	99	99	0	0	99
30	2	4	1	1	3	0	2	0	99	99	99	1	1	99
31	2	32	1	1	2	0	2	1	99	99	99	1	0	99
32	1	4	1	1	3	0	4	0	99	99	99	1	1	99
33	1	31	1	1	2	0	2	0	99	99	99	1	99	99
34	2	31	1	1	2	0	2	0	1	1	99	1	0	99
35	1	4	1	1	3	1	4	0	1	0	99	99	99	99
36	1	32	1	1	2	0	4	0	99	99	99	0	0	99
37	2	32	1	1	2	0	2	1	99	99	99	1	1	99
38	2	4	1	1	3	0	2	0	99	99	99	1	0	99
39	1	4	1	1	3	0	2	0	99	99	99	0	1	99
40	2	4	1	1	3	0	2	0	1	1	99	0	0	99
41	2	4	1	1	3	0	4	0	99	99	99	0	0	99
42	1	4	1	1	3	0	4	0	99	99	99	1	0	99
43	1	31	1	1	2	0	2	0	99	99	99	1	1	99
44	2	32	1	1	2	0	2	0	99	99	99	0	0	99
45	2	32	1	1	2	0	2	0	99	99	99	1	0	99
46	1	32	1	1	2	0	2	0	99	99	99	0	0	99
47	2	4	1	1	3	0	4	0	99	99	99	0	99	99
48	1	4	1	1	3	0	4	0	1	99	99	1	99	99
49	1	31	1	1	2	0	2	0	99	99	99	0	0	99
50	1	4	1	1	3	0	2	6	99	99	99	1	0	99
51	2	4	1	1	3	1	2	2	1	0	99	0	0	99
52	2	32	1	1	2	0	2	0	99	99	99	1	0	99
53	1	32	1	1	2	0	2	0	99	99	99	1	0	99
54	2	31	1	1	2	0	2	0	99	99	99	1	0	99
55	2	4	1	1	3	0	2	0	99	99	99	0	0	99
56	2	31	1	1	2	0	2	0	99	99	99	1	0	99
57	2	32	1	1	2	0	2	0	99	99	99	0	99	99
58	2	32	1	1	2	0	2	0	99	99	99	1	0	99
59	1	4	1	1	3	0	2	0	99	99	99	1	0	99
60	2	4	1	1	3	0	4	0	99	99	99	0	2	99
61	2	4	1	1	3	0	4	0	99	99	99	0	0	99
62	2	4	2	1	4	0	4	15	99	99	99	0	0	99
63	2	4	42	1	7	1	4	0	1	0	99	1	0	99
64	1	32	1	1	2	0	2	0	99	99	99	1	0	99
65	1	4	1	1	3	0	2	2	99	99	99	0	0	99
66	2	4	1	1	3	0	4	0	99	99	99	1	0	99
67	2	4	40	1	7	1	4	23	1	0	99	1	0	99
68	1	4	1	1	3	0	2	0	99	99	99	1	0	99
69	1	32	1	1	2	0	2	0	99	99	99	1	0	99
70	2	32	1	1	2	0	2	0	99	99	99	0	0	99
71	1	4	1	1	3	0	2	0	99	99	99	1	0	99
72	1	4	2	1	4	1	4	5	1	1	99	99	99	99
73	2	31	1	1	2	0	2	0	99	99	99	1	0	99
74	2	4	1	1	3	0	4	0	99	99	99	0	1	99
75	2	32	1	1	2	0	2	0	99	99	99	1	99	99
76	2	32	1	1	2	0	2	1	99	99	99	1	0	99
77	1	31	1	1	2	0	2	0	99	99	99	1	0	99
78	2	4	2	1	4	1	4	3	1	2	0	1	0	99
79	1	5	2	1	5	1	4	1	0	0	99	1	0	99
80	2	4	1	1	3	0	4	3	99	99	99	1	0	99
81	2	31	1	1	2	0	2	0	99	99	99	1	0	99
82	2	31	1	1	2	0	2	0	99	99	99	1	0	99
83	1	4	1	1	3	0	2	0	99	99	99	1	0	99
84	1	61	99	1	6	1	4	3	0	1	99	99	99	99
85	1	61	2	1	6	1	4	2	1	0	99	99	99	99
86	2	4	1	1	3	0	2	0	99	99	99	0	2	1
87	2	30	1	1	2	1	2	0	1	99	99	1	0	99
88	1	32	1	1	2	0	2	0	1	0	99	99	99	99
89	2	32	1	1	2	0	2	0	99	99	99	0	3	99
90	2	32	1	1	2	0	2	0	99	99	99	0	0	99
91	2	4	2	1	4	1	2	1	1	1	99	1	0	99
92	2	32	1	1	2	0	2	0	99	99	99	1	0	99
93	1	4	1	1	3	0	4	1	99	99	99	1	0	99
94	1	32	1	1	2	0	2	0	99	99	99	0	99	99
95	2	32	1	1	2	0	2	0	99	99	99	1	0	99
96	2	4	42	1	7	1	4	23	0	0	99	0	0	99
97	2	30	1	1	2	0	1	0	99	99	99	1	0	99
98	1	32	1	1	2	0	4	3	1	0	99	1	1	99
99	1	31	1	1	2	0	4	0	99	99	99	1	1	99
100	2	32	1	1	3	0	4	0	99	99	99	0	0	99
101	2	32	1	1	2	0	2	0	99	99	99	0	0	99
102	1	32	1	1	2	0	2	0	99	99	99	1	0	99
103	1	4	1	1	3	0	4	0	99	99	99	1	0	99
104	2	4	1	1	3	0	4	4	1	1	99	1	0	99
105	2	32	1	1	2	0	4	1	99	99	99	1	0	99
106	2	4	1	1	3	0	4	0	99	99	99	0	99	99
107	1	4	1	1	3	0	2	3	99	99	99	1	1	99
108	2	4	1	1	3	0	2	0	1	0	99	1	99	99
109	1	32	1	1	2	0	5	0	99	99	99	0	0	99
110	1	32	1	1	2	0	2	0	1	1	99	1	1	99
111	1	32	1	1	2	0	4	0	99	99	99	0	3	99
112	1	4	1	1	3	0	4	1	99	99	99	1	0	99
113	2	32	1	1	2	0	2	0	99	99	99	1	0	99
114	1	32	1	1	2	0	4	0	99	99	99	1	0	99
115	1	32	2	1	3	1	4	3	1	0	99	1	0	99
116	2	61	42	1	7	1	4	0	0	3	99	99	99	99
117	1	31	1	1	2	0	2	0	99	99	99	0	99	99
118	2	32	1	1	2	0	4	0	0	3	99	99	99	99
119	2	4	2	1	4	1	4	2	1	1	99	1	1	99
120	2	32	2	1	3	1	2	1	99	99	99	1	0	99
121	2	4	1	1	3	0	4	0	99	99	99	1	2	1
122	1	4	1	1	3	0	2	0	99	99	99	1	0	99
123	2	32	1	1	2	0	2	0	99	99	99	1	0	99
124	1	32	1	1	2	0	2	0	99	99	99	1	0	99
125	2	31	1	1	2	0	2	0	99	99	99	1	0	99
126	2	4	1	1	3	0	4	1	99	99	99	0	0	99
127	1	4	1	1	3	0	4	1	99	99	99	1	0	99
128	1	32	1	1	2	0	2	0	99	99	99	1	0	99
129	1	4	1	1	3	0	2	1	1	2	99	0	0	99
130	1	4	1	1	3	0	4	0	1	2	99	1	2	99
131	1	31	1	1	2	0	2	0	99	99	99	0	0	99
132	2	4	2	1	4	1	2	1	1	2	99	1	0	1
133	2	4	1	1	3	1	4	0	1	2	0	99	99	99
134	2	32	1	1	2	0	2	0	99	99	99	1	0	99
135	2	61	30	1	6	0	4	10	1	1	99	99	99	99
136	2	32	1	1	2	0	2	0	99	99	99	1	0	99
137	1	32	1	1	2	0	4	0	99	99	99	1	0	99
138	2	32	1	1	2	0	2	0	99	99	99	1	1	99
139	1	31	1	1	2	0	4	0	99	99	99	1	0	99
140	1	4	1	1	3	0	2	1	99	99	99	1	0	99
141	1	4	1	1	3	0	2	0	99	99	99	1	0	99
142	2	4	1	1	3	1	4	0	1	0	99	1	0	99
143	2	32	1	1	2	0	2	2	99	99	99	1	0	99
144	2	4	1	1	3	0	4	0	99	99	99	1	1	99
145	2	31	1	1	2	0	4	0	99	99	99	1	0	99
146	1	4	2	1	4	1	4	3	1	1	99	1	0	99
147	1	32	1	1	2	0	2	1	99	99	99	1	2	0
148	2	4	1	1	3	0	2	0	99	99	99	1	2	0
149	2	32	1	1	2	0	2	0	99	99	99	1	0	99
150	1	5	41	1	7	0	4	12	99	99	99	0	1	99
151	2	32	1	1	2	0	2	0	99	99	99	0	3	99
152	1	32	1	1	2	0	2	0	99	99	99	1	1	99
153	1	4	1	1	3	0	2	2	99	99	99	1	0	99
154	1	32	1	1	2	0	2	0	99	99	99	1	0	99
155	2	32	1	1	2	0	2	0	99	99	99	1	0	99
156	1	5	2	1	5	1	4	4	1	0	99	1	0	99
157	2	61	2	1	6	1	4	1	0	3	99	0	3	99
158	2	32	1	1	2	0	2	0	99	99	99	1	99	99
159	2	32	2	1	3	0	2	2	99	99	99	1	1	99
160	1	4	2	1	4	1	4	7	0	3	99	0	2	99
161	1	4	41	1	7	0	4	6	1	1	99	1	1	99
162	2	32	2	1	3	1	4	0	0	2	0	99	99	99
163	1	32	1	1	2	0	4	0	99	99	99	1	0	99
164	2	32	1	1	2	0	2	0	99	99	99	1	1	99
165	2	4	41	1	7	1	4	10	0	0	99	0	0	99
166	2	32	1	1	2	0	2	0	99	99	99	0	1	99
167	1	31	1	1	2	0	4	0	99	99	99	1	1	99
168	2	31	1	1	2	0	2	0	99	99	99	1	1	99
169	2	32	1	1	2	0	2	3	99	99	99	1	0	99
170	2	4	1	1	3	0	2	1	99	99	99	0	0	99
171	1	32	1	1	2	0	2	0	99	99	99	1	1	99
172	1	32	1	1	2	0	4	0	99	99	99	1	0	99
173	2	32	2	1	3	0	4	0	99	99	99	1	0	99
174	1	4	1	1	3	0	4	0	99	99	99	1	0	99
175	2	4	1	1	3	0	4	1	99	99	99	0	3	99
176	1	32	1	1	2	0	2	0	99	99	99	1	0	99
177	2	31	1	1	2	0	2	0	99	99	99	1	1	99
178	2	32	1	1	2	0	4	0	99	99	99	1	0	99
179	1	32	1	1	2	0	2	6	99	99	99	1	0	99
180	2	4	1	1	3	0	4	0	0	2	99	0	1	99
181	1	31	1	1	2	0	2	0	99	99	99	1	0	99
182	2	32	1	1	2	0	2	0	99	99	99	1	1	99
183	2	32	1	1	2	0	2	0	99	99	99	1	0	99
184	1	5	2	1	5	1	4	0	1	1	99	1	1	99
185	1	4	2	1	4	1	2	0	1	1	99	99	99	99
186	1	5	1	1	4	1	4	0	0	3	99	1	3	99
187	2	4	42	1	7	1	4	13	1	1	99	99	99	99
188	2	4	1	1	3	0	2	0	99	99	99	1	2	1
189	2	32	1	1	2	0	2	0	99	99	99	1	0	99
190	1	4	2	1	4	1	4	5	0	3	99	0	3	99
191	2	4	1	1	3	0	2	0	99	99	99	1	0	99
192	2	4	2	1	4	1	2	2	1	2	0	1	2	99
193	2	31	1	1	2	0	2	0	99	99	99	1	1	99
194	1	32	1	1	2	0	2	1	99	99	99	1	0	99
195	1	4	1	1	3	0	2	0	99	99	99	1	1	99
196	2	5	2	1	5	0	4	0	99	99	99	1	0	99
197	2	4	1	1	3	0	4	0	99	99	99	1	1	99
198	2	4	1	1	3	0	2	0	99	99	99	1	0	99
199	1	32	1	1	2	0	2	0	99	99	99	0	1	99
200	1	31	1	1	2	0	2	2	1	99	99	99	99	99
201	2	5	2	1	5	1	4	9	1	1	99	99	99	99
202	1	32	1	1	2	0	2	0	99	99	99	0	0	99
203	2	99	1	1	2	0	4	0	99	99	99	0	99	99
204	1	32	1	1	2	0	2	0	99	99	99	1	0	99
205	2	32	1	1	2	0	2	0	99	99	99	1	1	99
206	2	32	1	1	2	0	2	0	99	99	99	1	0	99
207	1	32	1	1	2	0	2	0	99	99	99	1	0	99
208	2	32	1	1	2	0	2	1	99	99	99	1	0	99
209	1	4	2	1	4	1	2	1	1	1	99	99	99	99
210	2	31	1	1	2	0	2	0	99	99	99	99	99	99
211	1	32	1	1	2	0	2	0	99	99	99	1	0	99
212	2	32	1	1	2	0	2	0	99	99	99	0	99	99
213	2	32	1	1	2	0	2	0	99	99	99	1	1	99
214	1	5	40	1	7	1	4	3	1	1	99	1	1	99
215	2	31	1	1	2	0	2	0	1	1	99	1	0	99
216	1	32	1	1	2	0	2	0	99	99	99	1	0	99
217	2	32	1	1	2	0	2	0	99	99	99	1	0	99
218	1	4	1	1	3	0	2	0	99	99	99	1	99	99
219	2	4	1	1	3	0	2	0	99	99	99	1	1	99
220	2	4	1	1	3	0	4	2	99	99	99	0	0	99
221	1	4	1	1	3	0	2	2	99	99	99	1	0	99
222	2	32	1	1	2	0	2	1	99	99	99	1	0	99
223	2	4	1	1	3	0	2	0	99	99	99	0	0	99
224	2	4	1	1	3	0	2	4	99	99	99	1	1	99
225	2	32	1	1	2	0	2	0	99	99	99	1	1	99
226	2	32	1	1	2	0	2	5	99	99	99	1	0	99
227	2	32	1	1	2	0	2	2	99	99	99	1	0	99
228	2	31	1	1	2	0	2	0	99	99	99	1	0	99
229	1	32	1	1	2	0	2	0	99	99	99	1	0	99
230	1	32	1	1	2	0	4	0	99	99	99	1	1	99
231	2	32	1	1	2	0	2	0	99	99	99	1	0	99
232	1	4	1	1	3	1	2	0	1	2	0	1	1	99
233	1	4	1	1	3	0	2	1	99	99	99	1	1	99
234	1	4	2	1	4	1	4	0	99	99	99	1	3	99
235	2	31	1	1	2	0	2	0	99	99	99	1	0	99
236	2	4	2	1	4	1	4	1	1	1	99	99	99	99
237	1	31	1	1	2	0	4	1	1	1	99	1	0	99
238	1	5	2	1	5	1	4	5	1	1	99	99	99	99
239	2	32	1	1	2	0	2	10	99	99	99	1	0	99
240	2	4	2	1	4	0	2	1	99	99	99	1	1	99
241	1	4	1	1	3	1	4	0	99	99	99	0	0	99
242	1	5	2	1	5	1	4	2	1	1	99	1	1	99
243	2	30	1	1	2	0	2	0	99	99	99	1	0	99
244	2	32	1	1	2	0	4	0	99	99	99	0	3	99
245	2	5	2	1	5	1	4	18	0	1	99	0	0	99
246	1	31	1	1	2	0	2	0	99	99	99	1	3	99
247	2	4	2	1	4	1	2	0	0	3	99	0	0	99
248	1	4	1	1	3	0	2	0	99	99	99	1	0	99
249	2	32	1	1	2	0	4	0	99	99	99	0	0	99
250	2	32	1	1	2	0	2	0	99	99	99	1	0	99
251	2	31	1	1	2	0	2	0	99	99	99	1	0	99
252	2	63	30	1	6	1	4	7	0	3	99	0	3	99
253	1	32	1	1	2	0	2	0	99	99	99	1	0	99
254	1	61	2	1	6	1	2	3	1	2	99	1	1	99
255	2	4	2	1	4	1	2	0	1	1	99	1	0	99
256	2	4	2	1	4	0	2	3	99	99	99	1	0	99
257	2	4	1	1	3	0	4	0	1	1	99	1	0	99
258	2	4	1	1	3	0	2	0	99	99	99	1	1	99
259	2	4	1	1	3	0	2	0	99	99	99	1	0	99
260	1	32	42	1	7	1	4	14	0	0	99	0	0	99
261	1	32	1	1	2	0	2	0	99	99	99	1	0	99
262	2	4	1	1	3	0	4	0	99	99	99	0	3	99
263	2	4	1	1	3	0	4	0	99	99	99	1	0	99
264	2	32	1	1	2	0	2	0	99	99	99	1	0	99
265	2	32	1	1	2	0	2	0	99	99	99	1	0	99
266	1	4	1	1	3	0	2	0	99	99	99	1	0	99
267	2	4	2	1	4	1	4	3	0	0	99	0	1	99
268	2	4	2	1	4	1	4	0	0	0	99	0	0	99
269	2	4	1	1	3	0	2	0	99	99	99	1	0	99
270	1	4	1	1	3	1	2	1	1	99	99	1	0	99
271	1	4	2	1	4	1	4	2	1	1	99	1	0	99
272	2	4	1	1	3	0	2	1	99	99	99	0	3	99
273	1	32	2	1	3	1	2	3	1	1	99	99	99	99
274	1	4	1	1	3	0	2	0	99	99	99	1	0	99
275	1	32	1	1	2	0	2	0	99	99	99	1	0	99
276	1	4	1	1	3	0	2	2	99	99	99	1	1	99
277	2	4	2	1	4	1	2	8	1	1	99	1	0	99
278	1	4	1	1	3	0	4	0	99	99	99	1	0	99
279	1	4	1	1	3	0	2	0	99	99	99	1	0	99
280	1	32	1	1	2	0	2	0	99	99	99	1	2	99
281	1	4	2	1	4	1	2	3	1	0	99	1	1	99
282	1	32	1	1	2	0	4	0	99	99	99	1	0	99
283	1	4	1	1	3	0	2	0	1	3	99	0	1	99
284	2	4	1	1	3	0	4	0	99	99	99	0	0	99
285	1	4	1	1	3	0	4	0	99	99	99	1	1	99
286	2	31	1	1	2	0	2	2	99	99	99	0	0	99
287	2	31	1	1	2	0	2	3	99	99	99	1	0	99
288	2	31	1	1	2	0	2	0	99	99	99	1	0	99
289	2	32	1	1	2	0	4	0	99	99	99	1	0	99
290	2	4	2	1	4	1	4	0	1	2	0	1	0	99
291	2	32	1	1	2	0	2	0	99	99	99	0	0	99
292	1	32	1	1	2	0	4	0	1	0	99	1	0	99
293	1	4	1	1	3	0	2	0	99	99	99	1	1	99
294	2	32	1	1	2	0	2	0	99	99	99	0	2	1
295	1	32	1	1	2	0	4	0	99	99	99	1	1	99
296	1	32	1	1	2	0	2	1	99	99	99	1	0	99
297	2	4	1	1	3	0	4	1	99	99	99	0	3	99
298	2	32	2	1	3	0	2	2	99	99	99	1	0	99
299	2	32	1	1	2	0	4	2	99	99	99	0	0	99
300	2	61	2	1	6	1	4	7	1	1	99	1	0	99
301	2	4	2	1	4	0	2	4	99	99	99	1	0	99
302	1	32	1	1	2	0	2	0	99	99	99	1	2	0
303	1	4	1	1	3	0	2	3	99	99	99	1	0	99
304	1	32	1	1	2	0	2	0	99	99	99	1	0	99
305	1	32	1	1	2	0	2	0	0	99	99	0	0	99
306	2	32	1	1	2	0	2	0	99	99	99	1	0	99
307	2	32	1	1	2	0	2	0	99	99	99	0	0	99
308	2	31	1	1	2	0	2	0	99	99	99	1	0	99
309	2	32	1	1	2	0	2	0	99	99	99	1	0	99
310	1	32	1	1	2	0	2	0	99	99	99	1	0	99
311	2	4	1	1	3	0	4	1	99	99	99	1	0	99
312	2	32	1	1	2	0	2	0	99	99	99	1	0	99
313	2	5	1	1	4	1	4	0	1	1	99	1	0	99
314	2	4	2	1	4	1	4	4	0	2	0	0	0	99
315	2	4	1	1	3	0	2	0	99	99	99	1	99	99
316	2	4	2	1	4	1	4	15	0	2	0	0	0	99
317	1	4	1	1	3	0	2	0	99	99	99	1	1	99
318	1	4	1	1	3	0	4	0	99	99	99	0	0	99
319	1	4	2	1	4	0	4	2	1	1	99	1	0	99
320	2	32	1	1	2	0	2	0	99	99	99	1	0	99
321	1	32	1	1	2	0	2	0	99	99	99	1	0	99
322	1	4	2	1	4	1	2	0	1	3	99	0	3	99
323	1	4	1	1	3	0	2	0	99	99	99	0	2	1
324	2	32	1	1	2	0	2	0	99	99	99	1	0	99
325	2	31	1	1	2	0	2	0	1	0	99	99	99	99
326	1	32	1	1	2	0	2	0	99	99	99	1	0	99
327	1	32	1	1	2	0	2	0	99	99	99	1	1	99
328	1	30	1	1	2	0	2	2	99	99	99	1	0	99
329	2	4	2	1	4	1	2	0	1	1	99	1	0	99
330	1	32	1	1	2	0	2	2	1	1	99	1	0	99
331	2	32	1	1	2	0	2	0	99	99	99	1	0	99
332	1	4	2	1	4	1	2	4	1	1	99	1	1	99
333	1	32	1	1	2	0	2	0	99	99	99	1	1	99
334	2	32	1	1	2	0	4	0	99	99	99	1	0	99
335	2	4	1	1	3	0	4	0	99	99	99	1	0	99
336	2	4	2	1	4	1	2	0	0	2	0	0	0	99
337	2	32	1	1	2	0	2	0	99	99	99	0	3	99
338	1	31	1	1	2	0	2	0	99	99	99	1	99	99
339	1	32	1	1	2	0	2	1	99	99	99	1	0	99
340	1	32	1	1	2	0	2	0	99	99	99	0	0	99
341	2	32	1	1	2	0	2	1	1	1	99	99	99	99
342	1	32	1	1	2	0	2	0	99	99	99	0	0	99
343	2	32	1	1	2	0	3	5	99	99	99	1	0	99
344	2	30	1	1	2	0	2	0	99	99	99	0	0	99
345	1	4	1	1	3	0	4	0	99	99	99	1	0	99
346	2	5	1	1	4	0	4	0	99	99	99	0	3	99
347	2	32	42	1	7	1	2	0	0	3	99	1	0	99
348	1	61	40	1	7	1	4	13	0	0	99	1	2	0
349	2	31	1	1	2	0	2	0	99	99	99	1	0	99
350	1	4	31	1	5	1	4	0	1	3	99	0	2	99
351	1	4	1	1	3	0	4	0	99	99	99	0	3	99
352	2	32	41	1	7	0	4	11	99	99	99	1	0	99
353	2	32	1	1	2	0	2	0	99	99	99	1	3	99
354	2	4	2	1	4	0	4	8	99	99	99	1	0	99
355	2	5	2	1	5	1	2	0	0	3	99	99	99	99
356	1	32	1	1	2	0	2	0	99	99	99	1	0	99
357	2	4	1	1	3	0	2	1	99	99	99	1	2	0
358	2	32	1	1	2	0	4	0	99	99	99	1	0	99
359	2	31	1	1	2	0	2	1	99	99	99	1	2	1
360	1	32	1	1	2	0	4	1	99	99	99	1	0	99
361	2	31	2	1	3	1	2	0	1	1	99	1	0	99
362	1	4	42	1	7	1	4	8	1	2	1	1	2	99
363	1	5	2	1	5	0	4	0	99	99	99	0	0	99
364	2	5	1	1	4	0	4	0	99	99	99	1	2	1
365	2	4	1	1	3	0	2	0	0	99	99	0	0	99
366	2	32	1	1	2	0	2	2	99	99	99	1	0	99
367	1	32	1	1	2	0	2	0	1	1	99	1	2	99
368	1	4	1	1	3	0	4	0	99	99	99	1	0	99
369	2	5	40	1	7	1	4	3	0	3	99	0	2	99
370	2	31	1	1	2	0	2	0	99	99	99	1	0	99
371	1	31	1	1	2	0	2	0	99	99	99	1	1	99
372	1	32	1	1	2	0	2	0	99	99	99	99	99	99
373	2	4	1	1	3	0	4	5	99	99	99	0	0	99
374	2	31	1	1	2	0	2	0	99	99	99	1	0	99
375	1	32	1	1	2	0	2	1	99	99	99	1	0	99
376	1	31	1	1	2	0	2	0	99	99	99	1	0	99
377	1	32	2	1	3	0	2	0	99	99	99	99	99	99
378	1	4	2	1	4	1	2	1	1	1	99	1	1	99
379	2	32	1	1	2	0	4	0	99	99	99	1	0	99
380	1	32	1	1	2	0	2	0	99	99	99	0	1	99
381	1	32	2	1	3	1	2	1	1	3	99	1	2	99
382	1	32	1	1	2	0	2	0	99	99	99	1	1	99
383	2	31	1	1	2	0	2	0	99	99	99	1	99	99
384	2	32	1	1	2	0	2	1	99	99	99	1	0	99
385	2	32	1	1	2	0	2	0	99	99	99	1	0	99
386	2	4	1	1	3	0	2	0	99	99	99	0	0	99
387	2	32	1	1	2	0	2	0	99	99	99	1	0	99
388	2	32	1	1	2	0	2	0	99	99	99	1	0	99
389	1	5	2	1	5	1	4	15	1	1	99	99	99	99
390	2	31	1	1	2	0	2	0	99	99	99	1	0	99
391	2	31	1	1	2	0	2	0	99	99	99	1	1	99
392	2	32	1	1	2	0	2	1	99	99	99	1	0	99
393	1	32	1	1	2	0	2	0	99	99	99	1	0	99
394	2	32	2	1	3	1	2	2	0	0	99	0	0	99
395	2	4	1	1	3	0	2	0	99	99	99	0	2	0
396	1	32	2	1	3	1	4	8	1	1	99	1	1	99
397	1	4	1	1	3	0	4	0	99	99	99	1	0	99
398	1	4	1	1	3	0	4	1	99	99	99	1	0	99
399	2	4	1	1	3	0	2	0	1	1	99	99	99	99
400	2	61	2	1	6	1	4	5	99	99	99	0	1	99
401	1	32	1	1	2	0	2	0	99	99	99	0	0	99
402	2	4	1	1	3	0	4	3	99	99	99	0	0	99
403	2	4	1	1	3	1	2	3	1	3	99	1	2	99
404	1	4	1	1	3	0	2	0	99	99	99	1	0	99
405	1	4	2	1	4	1	4	6	99	99	99	0	0	99
406	2	4	1	1	3	0	2	0	99	99	99	1	0	99
407	2	32	1	1	2	0	2	0	99	99	99	1	1	99
408	1	31	1	1	2	0	2	0	99	99	99	1	1	99
409	1	32	1	1	2	0	2	0	99	99	99	1	0	99
410	2	32	1	1	2	0	2	0	99	99	99	1	0	99
411	1	32	1	1	2	0	2	1	1	1	99	1	2	0
412	1	4	1	1	3	0	2	0	99	99	99	1	0	99
413	1	31	1	1	2	0	2	0	99	99	99	1	99	99
414	1	30	1	1	2	0	4	0	99	99	99	0	2	1
415	1	4	1	1	3	0	4	0	99	99	99	1	0	99
416	1	32	2	1	3	1	4	4	1	1	99	1	0	99
417	1	30	1	1	2	0	2	0	99	99	99	1	0	99
418	1	31	1	1	2	0	2	0	99	99	99	1	0	99
419	2	5	1	1	4	1	4	11	1	1	99	1	0	99
420	1	4	1	1	3	0	2	0	99	99	99	1	2	99
421	2	4	2	1	4	1	4	0	1	0	99	1	0	99
422	1	32	1	1	2	0	2	0	99	99	99	1	1	99
423	1	32	1	1	2	0	2	0	99	99	99	1	0	99
424	2	31	1	1	2	0	2	0	99	99	99	1	0	99
425	1	31	1	1	2	0	2	0	1	2	0	1	0	99
426	2	32	1	1	2	0	2	0	99	99	99	1	1	99
427	2	4	1	1	3	0	2	0	99	99	99	0	3	99
428	2	31	2	1	3	1	2	8	1	1	99	1	0	99
429	2	32	1	1	2	0	2	0	1	99	99	1	0	99
430	2	32	1	1	2	0	2	1	99	99	99	1	0	99
431	1	4	1	1	3	0	2	6	99	99	99	1	1	99
432	1	4	1	1	3	0	2	0	99	99	99	1	0	99
433	2	32	1	1	2	0	2	0	99	99	99	1	0	99
434	1	4	2	1	4	1	4	2	1	0	99	1	1	99
435	1	63	2	1	6	1	4	9	1	0	99	1	0	99
436	2	4	2	1	4	1	2	0	0	1	99	0	0	99
437	2	32	1	1	2	0	4	0	99	99	99	1	1	99
438	1	4	1	1	3	0	2	1	99	99	99	1	2	0
439	1	4	1	1	3	0	2	0	99	99	99	0	3	99
440	1	4	1	1	3	0	4	1	99	99	99	1	1	99
441	1	4	1	1	3	0	2	0	99	99	99	0	0	99
442	1	32	1	1	2	0	2	0	99	99	99	0	2	1
443	1	4	1	1	3	0	2	5	99	99	99	1	0	99
444	1	31	1	1	2	0	2	0	99	99	99	1	0	99
445	1	32	1	1	2	0	2	0	99	99	99	1	0	99
446	2	4	1	1	3	0	4	0	99	99	99	0	3	99
447	1	4	1	1	3	0	4	0	99	99	99	1	0	99
448	2	32	1	1	2	0	4	11	99	99	99	1	0	99
449	2	4	1	1	3	0	2	0	99	99	99	1	0	99
450	1	32	1	1	2	0	2	1	99	99	99	1	0	99
451	1	4	2	1	4	1	4	3	1	0	99	1	0	99
452	1	31	1	1	2	0	4	0	99	99	99	1	99	99
453	1	32	1	1	2	0	2	2	99	99	99	1	0	99
454	1	4	1	1	3	0	2	2	99	99	99	1	0	99
455	2	31	1	1	2	0	2	0	99	99	99	1	1	99
456	2	4	1	1	3	0	4	0	99	99	99	1	0	99
457	2	4	1	1	3	0	2	0	99	99	99	1	1	99
458	2	32	1	1	2	0	2	0	99	99	99	1	99	99
459	2	32	1	1	2	0	2	0	99	99	99	1	0	99
460	2	4	1	1	3	0	2	0	99	99	99	1	1	99
461	1	32	1	1	2	0	2	0	99	99	99	1	0	99
462	2	32	1	1	2	0	2	0	1	1	99	1	0	99
463	1	5	2	1	5	0	4	20	99	99	99	1	0	99
464	2	4	2	1	4	0	2	0	99	99	99	1	1	99
465	2	32	1	1	2	0	2	0	99	99	99	1	0	99
466	2	32	1	1	2	0	2	1	99	99	99	1	0	99
467	1	32	1	1	2	0	2	0	1	0	99	1	1	99
468	2	4	1	1	3	0	2	0	99	99	99	0	0	99
469	1	4	1	1	3	0	2	0	99	99	99	1	0	99
470	1	4	1	1	3	0	2	1	0	2	99	0	3	99
471	1	32	1	1	2	0	2	2	99	99	99	1	0	99
472	2	4	2	1	4	1	4	2	1	1	99	99	99	99
473	1	4	1	1	3	0	2	1	1	0	99	1	0	99
474	1	4	1	1	3	0	2	0	99	99	99	1	0	99
475	1	32	1	1	2	0	2	2	99	99	99	1	0	99
476	1	4	2	1	4	1	2	5	1	0	99	1	0	99
477	1	4	1	1	3	0	2	2	99	99	99	1	0	99
478	2	32	1	1	2	0	2	0	0	0	99	99	99	99
479	1	4	1	1	3	0	2	0	99	99	99	1	0	99
480	2	4	1	1	3	0	2	0	99	99	99	1	0	99
481	2	4	2	1	4	0	4	1	99	99	99	1	0	99
482	2	4	1	1	3	0	4	0	99	99	99	1	0	99
483	1	4	1	1	3	0	2	0	99	99	99	0	3	99
484	2	31	1	1	2	0	2	0	99	99	99	1	0	99
485	1	31	1	1	2	0	2	0	99	99	99	1	3	99
486	1	32	1	1	2	0	2	0	99	99	99	1	0	99
487	1	5	1	1	4	0	4	0	99	99	99	1	0	99
488	2	32	1	1	2	0	2	0	99	99	99	1	3	99
489	2	4	1	1	3	0	2	0	99	99	99	1	0	99
490	1	32	1	1	2	0	2	1	99	99	99	1	1	99
491	1	32	1	1	2	0	2	1	99	99	99	1	0	99
492	1	32	1	1	2	0	2	0	99	99	99	1	0	99
493	2	32	1	1	2	0	2	0	99	99	99	1	0	99
494	1	32	1	1	2	0	2	2	99	99	99	1	0	99
495	1	32	1	1	2	0	2	0	99	99	99	0	0	99
496	1	4	2	1	4	1	2	5	1	2	99	1	2	99
497	2	31	1	1	2	0	2	0	99	99	99	0	0	99
498	1	4	1	1	3	0	4	0	1	0	99	1	0	99
499	1	4	2	1	4	1	4	1	1	1	99	1	0	99
500	2	31	1	1	2	0	2	0	99	99	99	0	3	99
501	1	32	1	1	2	0	4	0	99	99	99	1	0	99
502	2	4	1	1	3	1	2	2	1	2	99	1	1	0
503	2	4	1	1	3	0	2	0	99	99	99	1	0	99
504	1	32	1	1	2	0	2	0	99	99	99	1	0	99
505	1	31	1	1	2	0	2	0	99	99	99	0	0	99
506	2	32	1	1	2	0	2	2	99	99	99	1	0	99
507	2	32	1	1	2	0	4	1	99	99	99	1	1	99
508	1	4	2	1	4	1	4	2	1	0	99	1	0	99
509	2	4	1	1	3	0	2	0	99	99	99	0	0	99
510	1	5	2	1	5	1	4	1	1	1	99	1	1	99
511	2	32	1	1	2	0	4	13	99	99	99	1	0	99
512	2	4	1	1	3	0	4	11	99	99	99	1	0	99
513	2	4	2	1	4	0	4	10	99	99	99	1	0	99
514	1	31	1	1	2	0	4	0	99	99	99	1	0	99
515	1	4	1	1	3	0	4	0	99	99	99	0	3	99
516	1	4	1	1	3	1	2	0	0	1	99	0	0	99
517	2	30	1	1	2	0	2	0	99	99	99	1	0	99
518	2	4	1	1	3	0	4	1	1	0	99	99	99	99
519	1	31	1	1	2	0	2	0	1	1	99	1	0	99
520	1	32	1	1	2	0	2	1	99	99	99	1	0	99
521	1	32	1	1	2	0	2	0	99	99	99	1	0	99
522	2	4	1	1	3	1	4	0	1	1	99	1	0	99
523	2	4	42	1	7	1	4	8	1	0	99	99	99	99
524	1	4	1	1	3	0	2	0	99	99	99	1	0	99
525	1	30	1	1	2	0	4	2	1	3	99	1	0	99
526	2	31	1	1	2	0	2	0	99	99	99	1	3	99
527	2	4	2	1	4	1	4	1	0	0	99	0	0	99
528	1	32	1	1	2	0	2	0	99	99	99	1	0	99
529	1	4	1	1	3	0	2	0	99	99	99	1	0	99
530	1	4	1	1	3	1	2	3	1	1	99	1	2	0
531	1	4	2	1	4	1	4	1	1	1	99	1	0	99
532	1	32	1	1	2	0	4	2	99	99	99	1	0	99
533	2	32	1	1	2	0	2	0	99	99	99	1	0	99
534	2	32	1	1	2	0	4	0	99	99	99	0	0	99
535	1	32	1	1	2	0	2	0	99	99	99	1	0	99
536	2	4	1	1	3	0	2	0	99	99	99	1	0	99
537	1	4	1	1	3	0	2	0	99	99	99	1	1	99
538	1	4	1	1	3	1	2	1	1	1	99	1	0	99
539	1	32	1	1	2	0	2	2	99	99	99	1	0	99
540	2	30	1	1	2	0	2	0	99	99	99	1	3	99
541	1	5	1	1	4	1	4	0	1	99	99	1	1	99
542	2	5	30	1	5	1	4	1	0	1	99	0	0	99
543	1	4	1	1	3	1	2	0	1	0	99	1	0	99
544	2	32	1	1	2	0	2	0	99	99	99	0	0	99
545	1	32	1	1	2	0	2	0	99	99	99	0	0	99
546	2	32	1	1	2	0	2	0	99	99	99	1	0	99
547	1	5	2	1	5	1	4	0	0	1	99	0	0	99
548	1	32	1	1	2	0	2	0	99	99	99	1	0	99
549	1	4	1	1	3	0	2	1	99	99	99	0	0	99
550	2	30	1	1	2	0	4	0	1	1	99	1	0	99
551	2	32	1	1	2	0	2	0	99	99	99	0	2	1
552	2	32	2	1	3	1	4	2	1	0	99	0	0	99
553	2	4	1	1	3	0	4	0	99	99	99	1	3	99
554	1	32	1	1	2	0	2	0	99	99	99	0	0	99
555	1	4	1	1	3	0	2	0	1	2	99	1	2	1
556	2	4	1	1	3	1	2	0	1	3	99	1	2	99
557	2	4	1	1	3	0	4	2	99	99	99	1	1	99
558	2	4	1	1	3	0	2	0	99	99	99	1	0	99
559	2	30	1	1	2	0	2	0	99	99	99	1	99	99
560	2	31	1	1	2	0	2	0	99	99	99	1	0	99
561	1	4	1	1	3	0	2	0	99	99	99	1	99	99
562	2	4	1	1	3	0	2	2	99	99	99	1	0	99
563	2	32	1	1	2	0	2	0	99	99	99	1	1	99
564	1	4	1	1	3	0	2	0	99	99	99	1	0	99
565	1	32	1	1	2	0	2	1	99	99	99	1	0	99
566	1	32	2	1	3	1	4	0	1	1	99	1	0	99
567	2	30	1	1	2	0	2	0	99	99	99	1	0	99
568	2	32	1	1	2	0	2	0	99	99	99	1	0	99
569	2	4	2	1	4	0	2	4	99	99	99	1	0	99
570	2	4	1	1	3	0	2	1	99	99	99	1	0	99
571	2	61	1	1	6	1	4	0	1	2	99	1	1	99
572	1	32	1	1	2	0	2	0	99	99	99	0	2	1
573	2	4	1	1	3	0	2	0	99	99	99	1	0	99
574	2	31	1	1	2	0	2	0	99	99	99	1	99	99
575	2	32	1	1	2	0	2	0	99	99	99	1	0	99
576	2	4	1	1	3	0	2	0	99	99	99	1	0	99
577	2	32	1	1	2	0	4	2	99	99	99	1	3	99
578	1	31	1	1	2	0	2	0	99	99	99	1	0	99
579	2	32	1	1	2	0	4	0	99	99	99	1	0	99
580	2	4	2	1	4	1	2	2	1	2	0	1	0	99
581	1	4	1	1	3	0	4	0	1	3	99	99	99	99
582	2	4	1	1	3	0	4	1	1	1	99	1	1	99
583	2	31	1	1	2	0	2	0	99	99	99	1	0	99
584	2	4	1	1	3	0	2	0	99	99	99	0	0	99
585	1	5	2	1	5	1	4	17	1	2	1	1	2	99
586	2	32	1	1	2	0	2	1	99	99	99	1	0	99
587	2	32	1	1	2	0	2	0	99	99	99	1	0	99
588	1	32	1	1	2	0	2	0	99	99	99	1	0	99
589	1	4	1	1	3	0	4	0	99	99	99	1	0	99
590	2	4	1	1	3	0	2	0	99	99	99	1	0	99
591	1	4	1	1	3	0	4	0	99	99	99	1	0	99
592	1	31	1	1	2	0	4	0	99	99	99	1	0	99
593	2	32	1	1	2	0	2	0	99	99	99	1	0	99
594	1	4	1	1	3	1	2	0	1	1	99	1	0	99
595	2	32	1	1	2	0	2	0	99	99	99	1	1	99
596	2	63	2	1	6	1	4	0	0	3	99	99	99	99
597	1	4	1	1	3	1	4	0	1	0	99	1	0	99
598	1	5	2	1	5	1	4	10	1	3	99	1	3	99
599	1	4	2	1	4	1	2	0	1	2	99	1	0	99
600	1	4	1	1	3	0	2	0	99	99	99	1	0	99
601	1	4	1	1	3	0	2	1	99	99	99	0	2	1
602	1	32	1	1	2	0	2	0	99	99	99	1	0	99
603	1	5	42	1	7	1	4	3	1	0	99	1	0	99
604	1	4	1	1	3	0	4	2	99	99	99	1	0	99
605	2	4	1	1	3	0	4	0	0	3	99	0	3	99
606	1	32	1	1	2	0	4	0	99	99	99	1	0	99
607	1	32	1	1	2	0	4	0	99	99	99	1	0	99
608	1	4	1	1	3	0	2	0	99	99	99	1	0	99
609	2	61	2	1	6	0	4	1	99	99	99	1	1	99
610	1	61	2	1	6	1	4	1	0	0	99	0	1	99
611	1	32	2	1	3	1	4	0	1	3	99	0	3	99
612	1	31	1	1	2	0	4	0	99	99	99	1	0	99
613	2	4	1	1	3	0	2	0	99	99	99	0	0	99
614	1	32	1	1	2	0	2	0	99	99	99	1	0	99
615	2	31	1	1	2	0	2	0	99	99	99	1	1	99
616	1	32	2	1	3	0	4	6	99	99	99	1	0	99
617	2	32	1	1	2	0	4	0	99	99	99	1	0	99
618	2	4	1	1	3	0	4	0	99	99	99	1	0	99
619	2	32	1	1	2	0	2	0	99	99	99	1	0	99
620	1	4	2	1	4	1	4	0	1	0	99	99	99	99
621	2	4	1	1	3	1	2	2	1	1	99	1	0	99
622	1	4	1	1	3	0	2	2	99	99	99	1	0	99
623	2	32	1	1	2	0	2	0	99	99	99	1	0	99
624	1	4	1	1	3	0	4	0	99	99	99	1	0	99
625	2	4	1	1	3	0	2	0	99	99	99	0	0	99
626	2	4	2	1	4	1	4	0	0	3	99	0	3	99
627	1	4	1	1	3	0	2	0	99	99	99	1	0	99
628	2	32	1	1	2	0	2	0	99	99	99	1	0	99
629	2	32	1	1	2	0	2	1	99	99	99	1	0	99
630	1	30	1	1	2	0	4	0	99	99	99	1	0	99
631	1	32	1	1	2	0	2	0	99	99	99	1	0	99
632	2	32	1	1	2	0	4	1	99	99	99	1	0	99
633	1	4	1	1	3	0	4	0	99	99	99	1	2	99
634	1	32	1	1	2	0	2	0	1	1	99	1	0	99
635	1	32	1	1	2	0	2	0	99	99	99	1	0	99
636	2	4	2	1	4	1	4	17	1	1	99	1	0	99
637	2	32	1	1	2	0	2	0	1	1	99	99	99	99
638	2	4	1	1	3	0	2	1	99	99	99	1	1	99
639	2	4	2	1	4	1	4	1	1	2	99	1	0	99
640	2	32	1	1	2	0	2	0	99	99	99	1	1	99
641	1	32	1	1	2	0	2	0	99	99	99	1	99	99
642	2	32	1	1	2	0	4	0	99	99	99	1	2	1
643	1	32	1	1	2	0	2	0	1	1	99	1	1	99
644	1	32	1	1	2	0	2	0	99	99	99	1	0	99
645	2	4	1	1	3	1	2	0	0	0	99	0	0	99
646	2	4	1	1	3	1	2	0	0	0	99	0	0	99
647	2	32	1	1	2	0	2	0	99	99	99	0	0	99
648	2	4	1	1	3	0	2	1	99	99	99	1	0	99
649	2	4	1	1	3	0	2	2	99	99	99	1	0	99
650	1	4	1	1	3	0	2	0	99	99	99	1	0	99
651	2	4	1	1	3	0	2	0	99	99	99	1	1	99
652	1	4	1	1	3	1	4	0	1	1	99	1	0	99
653	1	4	1	1	3	0	4	2	99	99	99	1	0	99
654	2	4	1	1	3	1	4	0	1	2	0	1	0	99
655	1	32	1	1	2	0	2	1	99	99	99	0	0	99
656	1	30	1	1	2	1	2	0	99	99	99	1	99	99
657	1	4	2	1	4	1	4	2	1	1	99	1	0	99
658	2	32	1	1	2	0	2	1	99	99	99	1	0	99
659	2	4	1	1	3	1	2	0	1	0	99	1	0	99
660	1	32	1	1	2	0	2	0	99	99	99	1	0	99
661	2	32	1	1	2	0	2	0	99	99	99	1	0	99
662	2	32	1	1	2	0	2	0	99	99	99	1	0	99
663	2	32	1	1	2	0	2	0	99	99	99	1	0	99
664	1	4	1	1	3	0	2	0	99	99	99	1	0	99
665	1	32	1	1	2	0	2	0	99	99	99	1	0	99
666	1	32	1	1	2	0	2	0	1	0	99	1	0	99
667	2	32	1	1	2	0	2	0	99	99	99	1	0	99
668	2	4	1	1	3	0	2	3	99	99	99	1	0	99
669	1	4	2	1	4	1	4	8	99	99	99	1	0	99
670	1	4	41	1	7	1	4	0	1	1	99	1	0	99
671	2	32	1	1	2	0	4	0	99	99	99	1	0	99
672	1	32	1	1	2	0	4	1	99	99	99	1	0	99
673	1	30	1	1	2	0	2	0	99	99	99	1	0	99
674	2	32	1	1	2	0	2	1	99	99	99	1	0	99
675	1	32	41	1	7	1	4	0	0	0	99	99	99	99
676	2	4	1	1	3	0	4	0	99	99	99	1	0	99
677	1	4	2	1	4	1	4	5	1	0	99	1	1	99
678	1	4	2	1	4	1	2	0	1	3	99	0	3	99
679	2	4	1	1	3	0	4	0	99	99	99	1	0	99
680	1	32	1	1	2	0	2	0	99	99	99	1	0	99
681	2	32	1	1	2	0	2	0	99	99	99	1	0	99
682	1	4	1	1	3	0	4	4	99	99	99	1	0	99
683	1	32	2	1	3	0	2	5	99	99	99	1	0	99
684	2	4	2	1	4	1	4	3	1	1	99	1	0	99
685	1	32	1	1	2	0	2	7	99	99	99	1	0	99
686	1	4	1	1	3	0	4	0	99	99	99	0	0	99
687	2	31	1	1	2	0	2	0	99	99	99	1	0	99
688	2	4	1	1	3	0	2	0	99	99	99	1	0	99
689	1	4	2	1	4	1	2	0	1	1	99	1	0	99
690	2	32	1	1	2	0	2	0	99	99	99	1	0	99
691	1	30	1	1	2	0	4	0	99	99	99	1	99	99
692	2	4	1	1	3	0	2	0	99	99	99	1	0	99
693	1	32	1	1	2	0	2	0	99	99	99	1	3	99
694	1	31	1	1	2	0	2	0	99	99	99	1	0	99
695	1	5	2	1	5	1	4	5	1	1	99	1	0	99
696	1	4	2	1	4	1	4	2	1	1	99	1	0	99
697	1	32	1	1	2	0	4	0	99	99	99	1	0	99
698	2	4	2	1	4	0	4	16	1	0	99	1	0	99
699	1	32	1	1	2	0	2	0	99	99	99	1	0	99
700	2	4	1	1	3	0	2	0	99	99	99	1	0	99
701	1	4	1	1	3	0	4	3	99	99	99	1	0	99
702	2	4	1	1	3	0	4	1	1	99	99	1	0	99
703	2	63	2	1	6	1	4	4	1	0	99	1	0	99
704	2	4	1	1	3	0	2	0	1	2	99	1	2	1
705	2	32	1	1	2	0	2	0	99	99	99	1	0	99
706	2	30	1	1	2	0	4	0	99	99	99	1	0	99
707	1	31	1	1	2	0	2	1	99	99	99	1	0	99
708	1	31	1	1	2	0	2	1	99	99	99	1	0	99
709	1	32	1	1	2	0	2	0	99	99	99	1	0	99
710	2	32	2	1	3	1	2	2	1	1	99	1	0	99
711	1	4	1	1	3	0	2	0	99	99	99	1	3	99
712	1	30	1	1	2	0	4	0	99	99	99	1	0	99
713	1	32	1	1	2	0	2	0	99	99	99	1	0	99
714	1	32	1	1	2	0	4	2	99	99	99	1	0	99
715	2	4	1	1	3	1	4	0	1	1	99	1	0	99
716	2	4	2	1	4	1	2	2	1	1	99	1	0	99
717	1	32	1	1	2	0	2	0	99	99	99	1	0	99
718	1	32	1	1	2	0	2	1	99	99	99	0	0	99
719	1	31	1	1	2	0	2	0	99	99	99	1	0	99
720	2	32	1	1	2	0	2	0	99	99	99	1	1	99
721	2	31	1	1	2	0	2	0	99	99	99	1	0	99
722	2	4	40	1	7	1	2	1	1	0	99	1	0	99
723	2	4	1	1	3	0	4	0	99	99	99	1	0	99
724	2	32	1	1	2	0	4	0	99	99	99	1	0	99
725	1	4	1	1	3	1	4	1	1	1	99	0	0	99
726	1	4	1	1	3	0	4	0	99	99	99	1	0	99
727	2	32	1	1	2	0	2	0	99	99	99	1	1	99
728	2	32	1	1	2	0	2	0	99	99	99	1	0	99
729	2	4	1	1	3	0	2	0	99	99	99	0	1	99
730	2	63	1	1	6	1	4	11	1	1	99	1	0	99
731	2	32	1	1	2	0	2	0	99	99	99	0	0	99
732	2	4	1	1	3	1	2	1	1	2	0	1	0	99
733	1	32	42	1	7	1	2	0	0	3	99	99	99	99
734	2	63	30	1	6	1	4	18	1	1	99	0	0	99
735	2	32	1	1	2	0	4	1	99	99	99	0	3	99
736	1	4	1	1	3	0	2	1	99	99	99	1	0	99
737	1	32	1	1	2	0	2	0	99	99	99	1	0	99
738	2	61	2	1	6	1	4	9	1	1	99	1	0	99
739	2	4	2	1	4	0	4	1	99	99	99	0	3	99
740	2	32	1	1	2	0	2	16	99	99	99	1	1	99
741	1	4	1	1	3	0	2	0	99	99	99	1	0	99
742	2	32	1	1	2	0	2	0	99	99	99	1	0	99
743	2	4	1	1	3	0	4	0	99	99	99	1	0	99
744	1	4	1	1	3	0	4	0	99	99	99	1	0	99
745	2	5	1	1	4	1	4	1	0	0	99	0	1	99
746	2	4	1	1	3	0	4	0	99	99	99	1	3	99
747	2	31	1	1	2	0	2	0	99	99	99	1	0	99
748	2	31	1	1	2	0	2	0	99	99	99	1	0	99
749	2	32	1	1	2	0	4	1	99	99	99	1	0	99
750	2	4	1	1	3	0	2	0	99	99	99	1	0	99
751	1	32	1	1	2	0	2	0	99	99	99	1	0	99
752	1	4	1	1	3	0	4	0	99	99	99	1	0	99
753	1	30	1	1	2	0	4	0	99	99	99	1	3	99
754	2	31	1	1	2	0	4	0	99	99	99	1	2	99
755	1	32	1	1	2	0	2	0	99	99	99	1	1	99
756	2	4	2	1	4	1	4	1	0	3	99	0	3	99
757	2	4	1	1	3	0	2	0	0	0	99	0	0
758	2	4	1	1	3	1	2	1	1	1	99	1	0	99
759	2	32	1	1	2	0	2	0	99	99	99	1	0	99
760	2	61	2	1	6	1	4	2	0	3	99	0	3	99
761	1	4	1	1	3	0	2	2	99	99	99	1	0
762	1	32	2	1	3	1	2	2	1	2	99	1	0	99
763	2	4	42	1	7	1	4	0	0	3	99	0	2	99
764	2	4	1	1	3	0	4	1	99	99	99	0	0	99
765	2	32	1	1	2	0	2	9	99	99	99	1	0	99
766	2	31	1	1	2	0	2	0	99	99	99	1	0	99
767	1	32	1	1	2	0	2	1	0	3	99	0	3	99
768	2	32	1	1	2	0	2	0	99	99	99	1	0	99
769	1	4	1	1	3	0	4	0	99	99	99	1	0	99
770	2	31	1	1	2	0	2	0	99	99	99	0	3	99
771	2	32	1	1	2	0	2	0	99	99	99	1	0	99
772	1	4	1	1	3	1	2	0	1	1	99	1	0	99
773	2	4	2	1	4	1	4	1	0	3	99	0	3	99
774	1	32	1	1	2	0	2	0	99	99	99	1	2	0
775	2	4	1	1	3	0	4	0	99	99	99	0	3	99
776	2	32	1	1	2	0	2	2	99	99	99	1	0	99
777	1	4	1	1	3	0	2	0	99	99	99	1	0	99
778	1	32	1	1	2	0	4	0	99	99	99	1	0	99
779	1	4	1	1	3	1	2	0	0	0	99	0	0	99
780	2	32	1	1	2	0	4	0	99	99	99	0	3	99
781	2	4	2	1	4	1	2	3	1	0	99	1	0	99
782	1	32	1	1	2	0	2	2	99	99	99	1	0	99
783	1	32	1	1	2	0	2	1	99	99	99	1	0	99
784	1	4	1	1	3	1	2	0	0	3	99	0	3	99
785	2	32	1	1	2	0	2	0	99	99	99	1	0	99
786	2	4	1	1	3	0	2	1	99	99	99	1	0	99
787	2	32	1	1	2	0	2	2	99	99	99	1	0	99
788	1	4	1	1	3	0	2	0	99	99	99	99	99	99
789	2	4	1	1	3	0	2	0	99	99	99	0	0	99
790	2	32	1	1	2	0	2	0	99	99	99	1	0	99
791	2	4	1	1	3	0	4	0	99	99	99	0	1	99
792	1	32	1	1	2	0	2	0	99	99	99	1	1	99
793	2	4	1	1	3	0	4	0	99	99	99	0	3	99
794	1	32	1	1	2	0	4	0	99	99	99	1	3	99
795	2	61	2	1	6	1	4	8	1	1	99	1	0	99
796	1	31	1	1	2	0	2	0	99	99	99	1	0	99
797	2	4	1	1	3	0	2	0	99	99	99	1	1	99
798	2	31	1	1	2	0	4	0	99	99	99	1	0	99
799	2	4	1	1	3	0	4	2	99	99	99	1	0	99
800	1	4	1	1	3	1	4	0	1	2	0	1	0	99
801	2	4	1	1	3	0	4	4	99	99	99	1	0	99
802	2	4	1	1	3	0	2	0	99	99	99	1	0	99
803	2	4	1	1	3	0	2	6	99	99	99	1	0	99
804	2	4	1	1	3	0	2	0	99	99	99	1	0	99
805	2	32	1	1	2	0	2	0	99	99	99	1	0	99
806	2	4	1	1	3	0	2	0	99	99	99	1	0	99
807	2	32	1	1	2	0	2	0	99	99	99	1	3	99
808	2	32	1	1	2	0	2	0	99	99	99	1	1	99
809	1	32	1	1	2	0	2	0	99	99	99	1	0	99
810	2	31	1	1	2	0	2	0	99	99	99	1	0	99
811	2	32	1	1	2	0	2	0	99	99	99	1	0	99
812	2	4	1	1	3	0	2	0	99	99	99	1	0	99
813	2	32	1	1	2	0	2	0	99	99	99	0	3	99
814	2	5	2	1	5	1	4	0	1	2	99	1	0	99
815	1	4	1	1	3	0	2	0	99	99	99	1	1	99
816	1	4	1	1	3	0	2	0	99	99	99	1	0	99
817	2	32	1	1	2	0	4	0	99	99	99	1	0	99
818	2	4	1	1	3	0	4	1	99	99	99	1	1	99
819	2	4	1	1	3	0	2	0	99	99	99	0	2	0
820	1	31	1	1	2	0	2	0	1	1	99	1	0	99
821	1	32	1	1	2	0	4	4	99	99	99	1	0	99
822	2	32	1	1	2	0	4	0	99	99	99	1	0	99
823	2	4	2	1	4	1	2	0	0	0	99	0	99	99
824	1	32	1	1	2	0	4	0	99	99	99	1	0	99
825	2	32	1	1	2	0	2	0	99	99	99	1	0	99
826	1	32	1	1	2	0	2	0	99	99	99	1	0	99
827	1	32	1	1	2	0	2	0	99	99	99	1	0	99
828	1	4	1	1	3	0	2	0	99	99	99	1	0	99
829	1	4	1	1	3	0	2	0	99	99	99	1	2	0
830	2	31	1	1	2	0	2	0	99	99	99	1	0	99
831	1	5	2	1	5	0	4	6	0	3	99	0	3	99
832	1	4	41	1	7	1	2	0	0	0	99	0	0	99
833	1	32	1	1	2	0	2	0	1	3	99	1	3	99
834	1	4	1	1	3	0	2	1	99	99	99	1	1	99
835	1	4	1	1	3	1	2	1	1	0	99	1	0	99
836	1	31	1	1	2	0	2	0	99	99	99	1	0	99
837	1	4	1	1	3	0	2	0	99	99	99	0	0	99
838	2	4	2	1	4	1	4	1	0	0	99	0	0	99
839	2	4	1	1	3	0	2	0	99	99	99	0	1	99
840	1	32	1	1	2	0	2	0	1	1	99	1	0	99
841	1	32	1	1	2	0	2	0	99	99	99	0	99	99
842	2	4	1	1	3	0	2	0	99	99	99	1	0	99
843	2	32	1	1	2	0	2	0	99	99	99	1	0	99
844	1	4	2	1	4	1	2	0	1	1	99	1	0	99
845	2	4	2	1	4	1	4	1	1	3	99	1	3	99
846	2	32	1	1	2	0	4	0	99	99	99	0	3	99
847	1	32	1	1	2	0	4	1	99	99	99	1	1	99
848	1	32	1	1	2	0	2	0	99	99	99	1	0	99
849	2	31	1	1	2	0	2	0	99	99	99	1	0	99
850	1	32	1	1	2	0	2	0	99	99	99	1	0	99
851	1	99	1	1	2	0	4	0	99	99	99	1	3	99
852	2	4	2	1	4	1	2	3	99	99	99	1	0	99
853	1	31	1	1	2	0	2	0	99	99	99	1	0	99
854	2	4	1	1	3	0	4	0	99	99	99	1	0	99
855	2	4	1	1	3	0	4	0	99	99	99	0	0	99
856	2	32	1	1	2	0	2	0	99	99	99	1	1	99
857	2	32	1	1	2	0	2	0	1	1	99	1	0	99
858	2	32	1	1	2	0	2	0	99	99	99	1	0	99
859	1	31	1	1	2	0	2	1	99	99	99	1	0	99
860	2	32	1	1	2	0	4	0	1	1	99	1	0	99
861	2	4	1	1	3	0	4	1	0	1	99	0	0	99
862	1	4	1	1	3	0	2	1	99	99	99	1	0	99
863	1	4	1	1	3	1	2	0	99	99	99	99	99	99
864	2	4	1	1	3	0	2	0	99	99	99	1	0	99
865	2	4	1	1	3	0	2	0	99	99	99	0	1	99
866	2	32	1	1	2	0	2	1	99	99	99	1	0	99
867	2	32	1	1	2	0	2	0	99	99	99	0	99	99
868	1	32	1	1	2	0	2	0	99	99	99	1	0	99
869	1	4	2	1	4	0	4	3	99	99	99	1	0	99
870	2	31	1	1	2	0	4	3	99	99	99	1	0	99
871	1	32	1	1	2	0	2	0	99	99	99	0	0	99
872	1	32	1	1	2	0	4	0	99	99	99	1	0	99
873	2	99	1	1	2	0	4	0	0	3	99	0	3	99
874	2	4	1	1	3	0	4	0	99	99	99	0	0	99
875	1	32	1	1	2	0	4	0	99	99	99	1	0	99
876	2	32	1	1	2	0	2	0	99	99	99	1	0	99
877	1	31	1	1	2	0	4	1	99	99	99	1	0	99
878	2	32	1	1	2	0	2	0	99	99	99	0	1	99
879	2	32	1	1	2	0	2	0	99	99	99	1	0	99
880	1	4	1	1	3	0	4	0	99	99	99	1	0	99
881	2	4	1	1	3	0	4	0	99	99	99	1	0	99
882	1	32	1	1	2	0	2	0	99	99	99	0	0	99
883	2	4	1	1	3	0	2	0	99	99	99	1	0	99
884	2	4	1	1	3	1	4	0	1	0	99	1	0	99
885	2	4	2	1	4	1	2	23	1	0	99	1	0	99
886	2	32	1	1	2	0	2	0	1	1	99	1	0	99
887	1	32	1	1	2	0	4	0	1	0	99	1	0	99
888	2	4	1	1	3	0	2	0	99	99	99	1	0	99
889	1	4	1	1	2	0	4	2	99	99	99	1	1	99
890	2	32	1	1	2	0	2	0	99	99	99	1	1	99
891	1	32	1	1	2	0	2	0	99	99	99	1	0	99
892	2	32	1	1	2	0	2	0	99	99	99	1	0	99
893	1	32	1	1	2	0	2	1	1	2	99	1	1	99
894	2	32	1	1	2	0	2	1	1	1	99	1	0	99
895	1	32	1	1	2	0	2	0	99	99	99	0	0	99
896	1	32	1	1	2	0	4	3	1	1	99	1	0	99
897	2	32	1	1	2	0	2	0	99	99	99	1	0	99
898	2	31	1	1	2	0	2	0	99	99	99	1	0	99
899	2	61	1	1	6	1	4	0	0	1	99	0	0	99
900	2	4	1	1	3	0	4	0	99	99	99	1	1	99
901	1	32	1	1	2	0	4	2	99	99	99	1	0	99
902	1	4	1	1	3	0	4	0	99	99	99	1	0	99
903	1	32	1	1	2	0	2	0	99	99	99	1	0	99
904	2	4	2	1	4	1	2	1	0	1	99	99	99	99
905	1	4	1	1	3	0	2	1	99	99	99	1	0	99
906	2	32	1	1	2	0	2	3	99	99	99	1	0	99
907	2	32	1	1	2	0	2	0	1	1	99	1	0	99
908	1	4	1	1	3	1	2	1	99	99	99	1	1	99
909	2	32	1	1	2	0	2	0	99	99	99	1	0	99
910	1	99	1	1	2	0	4	0	99	99	99	1	0	99
911	1	31	1	1	2	0	2	0	1	2	99	1	1	99
912	2	32	1	1	2	0	2	0	99	99	99	0	0	99
913	2	31	1	1	2	0	2	0	99	99	99	1	99	99
914	2	99	1	1	2	0	2	0	99	99	99	0	0	99
915	2	4	1	1	3	0	4	0	99	99	99	1	2	1
916	1	32	1	1	2	0	2	0	99	99	99	1	1	99
917	1	32	1	1	2	0	4	7	99	99	99	1	0	99
918	2	4	2	1	4	1	4	9	1	1	99	1	0	99
919	2	4	1	1	3	0	4	0	99	99	99	0	1	99
920	2	32	1	1	2	0	4	0	99	99	99	1	0	99
921	1	4	1	1	3	1	4	1	0	3	99	0	3	99
922	2	32	1	1	2	0	4	1	99	99	99	1	2	1
923	2	31	1	1	2	0	4	0	99	99	99	1	1	99
924	2	4	1	1	3	1	4	3	1	0	99	1	0	99
925	2	32	1	1	2	0	4	0	99	99	99	1	0	99
926	2	4	1	1	3	0	2	0	99	99	99	1	0	99
927	1	5	30	1	5	1	4	4	0	0	99	0	0	99
928	1	32	1	1	2	0	2	0	99	99	99	1	0	99
929	1	4	2	1	4	1	4	5	1	1	99	0	0	99
930	1	32	1	1	2	0	2	0	99	99	99	1	0	99
931	1	5	2	1	5	1	4	8	1	1	99	99	99	99
932	2	4	1	1	3	0	2	1	99	99	99	1	0	99
933	1	99	1	1	2	0	4	0	99	99	99	1	1	99
934	1	32	1	1	2	0	2	0	99	99	99	1	0	99
935	2	32	1	1	2	0	2	0	99	99	99	1	0	99
936	2	4	1	1	3	0	4	0	99	99	99	1	2	1
937	2	4	1	1	3	0	2	8	99	99	99	1	0	99
938	1	4	2	1	4	1	4	1	1	1	99	1	0	99
939	2	4	1	1	3	1	2	0	1	1	99	1	0	99
940	1	4	1	1	3	0	4	1	99	99	99	1	0	99
941	1	4	1	1	3	0	4	4	99	99	99	1	0	99
942	1	99	1	1	2	0	2	0	99	99	99	0	3	99
943	1	32	1	1	2	0	2	0	99	99	99	1	0	99
944	2	4	1	1	3	1	2	0	1	0	99	1	0	99
945	1	31	1	1	2	0	2	0	99	99	99	1	2	1
946	1	4	1	1	3	0	2	0	99	99	99	1	0	99
947	1	32	1	1	2	0	4	0	99	99	99	1	0	99
948	2	32	1	1	2	0	4	0	99	99	99	1	0	99
949	2	32	1	1	2	0	2	0	99	99	99	0	0	99
950	1	32	1	1	2	0	4	0	99	99	99	1	0	99
951	2	4	2	1	4	1	2	3	1	2	99	1	0	99
952	1	30	1	1	2	0	2	0	99	99	99	1	0	99
953	2	4	1	1	3	0	2	2	99	99	99	1	0	99
954	1	4	1	1	3	0	2	0	99	99	99	0	2	0
955	2	32	1	1	2	0	2	0	99	99	99	1	1	99
956	2	32	1	1	2	0	4	0	99	99	99	1	0	99
957	2	4	1	1	3	0	2	3	99	99	99	1	0	99
958	1	4	1	1	3	0	2	0	99	99	99	1	0	99
959	2	32	1	1	2	0	2	0	0	0	99	0	0	99
960	2	32	1	1	2	0	2	1	99	99	99	1	1	99
961	2	4	2	1	4	1	2	0	1	1	99	99	99	99
962	1	4	1	1	3	0	4	1	99	99	99	1	0	99
963	1	4	1	1	3	1	4	0	1	0	99	1	0	99
964	2	32	1	1	2	0	4	0	99	99	99	1	0	99
965	2	5	2	1	5	1	4	17	1	2	0	1	0	99
966	2	4	1	1	3	0	4	0	99	99	99	1	1	99
967	2	4	1	1	3	0	4	0	1	1	99	1	0	99
968	2	4	1	1	3	0	2	0	99	99	99	0	0	99
969	2	31	1	1	2	0	4	0	99	99	99	0	0	99
970	1	30	1	1	2	0	4	1	99	99	99	1	0	99
971	1	31	1	1	2	0	2	0	99	99	99	1	0	99
972	2	32	1	1	2	0	4	0	99	99	99	1	0	99
973	2	4	2	1	4	1	4	0	1	0	99	1	0	99
974	1	4	2	1	4	1	4	3	99	99	99	1	0	99
975	2	4	2	1	4	1	2	0	1	1	99	1	0	99
976	2	32	1	1	2	0	2	0	99	99	99	1	0	99
977	2	32	1	1	2	0	2	0	99	99	99	1	0	99
978	1	4	2	1	4	1	2	0	0	2	1	99	99	99
979	1	32	1	1	2	0	4	0	99	99	99	1	0	99
980	1	31	1	1	2	0	2	2	99	99	99	1	0	99
981	2	32	1	1	2	0	2	0	99	99	99	0	0	99
982	2	4	1	1	3	0	4	0	1	0	99	0	0	99
983	2	31	1	1	2	0	2	0	99	99	99	1	0	99
984	1	4	1	1	3	0	2	0	99	99	99	1	0	99
985	1	32	2	1	3	1	2	0	0	0	99	0	0	99
986	2	4	1	1	3	1	4	1	1	1	99	1	1	99
987	1	32	1	1	2	0	2	0	1	1	99	1	1	99
988	2	4	1	1	3	0	2	0	99	99	99	0	99	99
989	1	32	1	1	2	0	2	0	99	99	99	1	0	99
990	1	4	1	1	3	0	4	26	99	99	99	0	3	99
991	2	4	2	1	4	1	4	1	1	2	99	1	0	99
992	1	32	1	1	2	0	4	0	99	99	99	1	0	99
993	2	32	1	1	2	0	2	0	1	1	99	1	0	99
994	1	32	1	1	2	0	4	0	99	99	99	1	0	99
995	2	32	1	1	2	0	2	0	99	99	99	1	0	99
996	2	32	1	1	2	0	4	0	99	99	99	1	0	99
997	1	4	2	1	4	1	4	3	1	3	99	1	0	99
998	1	5	2	1	5	1	4	4	1	1	99	1	1	99
999	2	4	2	1	4	1	4	0	0	0	99	0	0	99
1000	2	32	1	1	2	0	2	0	99	99	99	1	0	99
1001	1	32	1	1	2	0	2	0	99	99	99	1	0	99
1002	2	4	1	1	3	0	4	1	99	99	99	1	2	1
1003	1	31	1	1	2	0	4	0	99	99	99	1	0	99
1004	2	32	1	1	2	0	2	0	99	99	99	1	0	99
1005	1	32	1	1	2	0	2	0	1	1	99	1	1	99
1006	1	32	1	1	2	0	2	0	99	99	99	1	1	99
1007	1	4	1	1	3	0	4	0	99	99	99	1	0	99
1008	1	32	1	1	2	0	2	0	99	99	99	1	1	99
1009	1	32	1	1	2	0	4	1	99	99	99	0	3	99
1010	1	4	2	1	4	1	2	5	1	1	99	1	0	99
1011	2	4	2	1	4	0	2	2	99	99	99	1	1	99
1012	2	4	1	1	3	0	2	0	99	99	99	1	0	99
1013	1	32	1	1	2	0	2	0	99	99	99	1	0	99
1014	2	32	1	1	2	0	2	0	99	99	99	1	1	99
1015	1	4	2	1	4	1	4	24	0	2	99	0	0	0
1016	1	4	1	1	3	0	2	0	99	99	99	1	3	99
1017	2	32	1	1	2	0	2	0	99	99	99	1	0	99
1018	1	32	1	1	2	0	4	0	99	99	99	1	0	99
1019	2	4	1	1	3	1	4	2	1	1	99	1	0	99
1020	2	31	1	1	2	0	2	0	1	1	99	1	0	99
1021	2	4	2	1	4	1	4	2	99	3	99	0	3	99
1022	2	4	1	1	3	0	2	0	99	99	99	0	0	99
1023	1	4	1	1	3	0	2	2	99	99	99	1	0	99
1024	2	31	1	1	2	0	2	0	99	99	99	1	0	99
1025	1	32	1	1	2	0	2	1	99	99	99	1	3	99
1026	1	32	1	1	2	0	2	0	99	99	99	1	99	99
1027	2	32	1	1	3	0	2	0	99	99	99	1	0	99
1028	1	5	2	1	5	1	4	2	1	2	99	1	0	99
1029	2	32	1	1	2	0	2	0	99	99	99	1	1	99
1030	2	32	2	1	3	1	4	7	99	99	99	1	0	99
1031	2	31	1	1	2	0	2	0	99	99	99	1	1	99
1032	1	32	1	1	2	0	4	1	99	99	99	1	0	99
1033	2	32	1	1	2	0	4	0	99	99	99	1	0	99
1034	1	32	1	1	2	0	2	0	99	99	99	1	0	99
1035	2	32	2	1	3	0	4	1	99	99	99	1	0	99
1036	2	32	2	1	3	1	2	3	1	2	0	1	0	99
1037	1	4	2	1	4	1	4	1	99	99	99	1	0	99
1038	2	32	1	1	2	0	2	0	99	99	99	1	0	99
1039	2	63	2	1	6	1	4	7	99	99	99	1	0	99
1040	2	4	1	1	3	0	2	0	99	99	99	0	3	99
1041	2	32	1	1	2	0	2	0	99	99	99	1	1	99
1042	1	31	1	1	2	0	2	0	99	99	99	1	0	99
1043	2	32	1	1	2	0	2	0	99	99	99	1	0	99
1044	2	31	2	1	3	0	4	3	99	99	99	1	0	99
1045	2	4	1	1	3	0	2	0	99	99	99	1	0	99
1046	2	4	1	1	3	1	2	1	1	1	99	1	0	99
1047	2	4	1	1	3	0	4	0	99	99	99	1	0	99
1048	2	32	1	1	2	0	2	0	99	99	99	0	0	99
1049	2	31	1	1	2	0	2	0	99	99	99	1	0	99
1050	2	99	1	1	2	0	4	0	0	3	99	0	3	99
1051	2	31	1	1	2	0	2	0	1	1	99	1	0	99
1052	2	4	1	1	3	0	2	0	99	99	99	1	0	99
1053	2	32	1	1	2	0	2	0	99	99	99	1	2	1
1054	1	4	1	1	3	0	2	0	1	99	99	1	0	99
1055	1	4	40	1	7	1	2	0	0	0	99	0	0	99
1056	1	4	1	1	3	0	4	0	99	99	99	0	3	99
1057	1	4	1	1	3	0	2	0	99	99	99	1	0	99
1058	2	32	1	1	2	0	2	0	99	99	99	1	0	99
1059	2	4	2	1	4	1	4	24	0	3	99	0	3	99
1060	2	4	1	1	3	1	4	0	99	99	99	1	0	99
1061	2	61	2	1	6	1	2	2	1	1	99	1	0	99
1062	2	31	1	1	2	0	2	0	99	99	99	1	0	99
1063	2	30	1	1	2	0	2	0	99	99	99	1	99	99
1064	1	4	1	1	3	1	2	0	1	1	99	1	0	99
1065	2	32	2	1	3	1	4	0	0	3	99	0	3	99
1066	2	32	1	1	2	0	4	0				1	0	99
1067	2	61	1	1	6	1	2	0	0	3	99	0	3	99
1068	2	32	1	1	2	0	2	0	99	99	99	1	0	99
1069	2	4	1	1	3	0	2	0	99	99	99	0	0	99
1070	2	30	1	1	2	0	4	0	99	99	99	1	0	99
1071	1	4	1	1	3	1	2	0	0	0	99	99	99	99
1072	2	61	42	1	7	1	4	0	0	3	99	99	99	99
1073	2	4	2	1	4	1	4	1	1	1	99	1	0	99
1074	2	4	1	1	3	0	2	0	99	99	99	1	3	99
1075	1	4	1	1	3	0	2	1	1	1	99	1	0	99
1076	2	32	1	1	2	0	2	0	99	99	99	0	0	99
1077	2	4	2	1	4	0	4	1	99	99	99	0	3	99
1078	2	32	1	1	2	0	2	1	99	99	99	1	1	99
1079	2	4	1	1	3	0	2	0	0	0	99	99	99
1080	2	63	2	1	6	1	4	0	0	3	99	0	3	99
1081	2	32	1	1	2	0	2	0	99	99	99	1	2	99
1082	1	32	1	1	2	0	2	0	99	99	99	1	0	99
1083	2	4	1	1	3	0	4	0	0	0	99	0	0	99
1084	2	4	1	1	3	0	4	15	99	99	99	0	3	99
1085	1	4	1	1	3	0	2	0	99	99	99	1	0	99
1086	1	4	2	1	4	1	4	0	99	99	99	0	0	99
1087	2	5	2	1	5	1	4	0	99	99	99	1	0	99
1088	2	32	1	1	2	0	2	0	99	99	99	1	0	99
1089	2	31	1	1	2	0	2	0	99	99	99	1	1	99
1090	2	32	1	1	2	0	2	0	99	99	99	1	0	99
1091	2	4	1	1	3	0	4	0	0	3	99	0	3	99
1092	2	32	1	1	2	0	2	0	99	99	99	1	0	99
1093	1	31	1	1	2	0	4	1	1	1	99	1	0	99
1094	2	32	1	1	2	0	4	0	99	99	99	1	0	99
1095	1	4	2	1	4	1	4	0	1	2	1	1	0	99
1096	2	31	1	1	2	0	2	0	99	99	99	1	99	99
1097	2	32	1	1	2	0	2	0	99	99	99	1	0	99
1098	2	32	1	1	2	0	4	0	99	99	99	1	1	99
1099	2	4	2	1	4	1	4	4	1	1	99	1	0	99
1100	1	30	1	1	2	0	4	0	99	99	99	1	0	99
1101	2	31	1	1	2	0	2	0	99	99	99	1	0	99
1102	2	4	1	1	3	0	2	0	99	99	99	1	0	99
1103	1	4	1	1	3	0	2	2	99	99	99	0	0	99
1104	1	32	2	1	3	1	4	1	1	1	99	1	1	99
1105	1	32	1	1	2	0	2	7	99	99	99	1	0	99
1106	1	32	1	1	2	0	2	1	99	99	99	1	0	99
1107	2	61	2	1	6	0	4	1	99	99	99	1	2	0
1108	2	31	1	1	2	0	2	0	99	99	99	1	0	99
1109	2	99	1	1	2	0	2	0	99	99	99	0	0	99
1110	1	30	1	1	2	0	4	0	99	1	99	1	99	99
1111	1	32	1	1	2	0	2	0	99	99	99	1	0	99
1112	2	61	2	1	6	1	4	4	1	1	99	1	2	0
1113	2	32	1	1	2	0	4	1	99	99	99	1	3	99
1114	2	4	2	1	4	1	4	0	99	99	99	1	3	99
1115	1	31	1	1	2	0	2	1	99	99	99	1	2	0
1116	1	32	1	1	2	0	2	0	99	99	99	1	1	99
1117	2	32	1	1	2	0	2	0	99	99	99	1	1	99
1118	1	4	1	1	3	0	2	0	99	99	99	1	2	0
1119	2	31	1	1	2	0	2	0	99	99	99	99	99	99
1120	2	32	1	1	2	0	2	1	99	99	99	1	2	0
1121	1	32	1	1	2	0	2	0	99	99	99	1	2	0
1122	2	4	1	1	3	0	2	0	99	99	99	0	2	0
1123	2	4	2	1	4	1	2	0	0	3	99	99	99	99
1124	1	32	1	1	2	0	2	2	99	99	99	1	0	99
1125	2	4	1	1	3	0	2	0	99	99	99	1	1	99
1126	2	31	1	1	2	0	4	0	99	99	99	1	0	99
1127	1	31	1	1	2	0	4	0	99	99	99	0	0	99
1128	2	32	1	1	2	0	2	0	99	99	99	1	0	99
1129	2	4	1	1	3	0	4	1	99	99	99	1	0	99
1130	1	31	1	1	2	0	2	0	99	99	99	1	0	99
1131	1	4	1	1	3	0	2	0	1	0	99	1	0	99
1132	2	4	1	1	3	0	4	0	99	99	99	1	0	99
1133	2	4	1	1	3	0	4	0	99	99	99	1	0	99
1134	1	4	1	1	3	0	2	0	1	0	99	1	0	99
1135	1	32	1	1	2	0	2	1	99	99	99	1	0	99
1136	2	4	41	1	7	1	2	3	1	2	99	1	2	99
1137	2	32	1	1	2	0	2	0	99	99	99	0	0	99
1138	1	31	1	1	2	0	2	0	99	99	99	1	0	99
1139	1	32	1	1	2	0	4	0	99	99	99	1	0	99
1140	2	31	1	1	2	0	2	0	99	99	99	1	0	99
1141	2	32	1	1	2	0	2	1	99	99	99	1	0	99
1142	2	32	1	1	2	0	4	0	99	99	99	0	3	99
1143	1	4	1	1	3	1	4	0	0	0	99	0	0	99
1144	2	31	1	1	2	0	2	0	1	99	99	1	0	99
1145	1	32	1	1	2	0	2	0	99	99	99	1	0	99
1146	2	5	1	1	4	1	4	1	1	1	99	1	0	99
1147	2	31	1	1	2	0	2	0	99	99	99	1	0	99
1148	1	32	1	1	2	0	2	0	99	99	99	1	99	99
1149	2	4	2	1	4	1	4	4	0	3	99	0	3	99
1150	2	31	1	1	2	0	2	0	99	99	99	0	0	99
1151	1	5	2	1	5	1	4	7	1	3	99	0	3	99
1152	1	32	1	1	2	0	3	0	99	99	99	1	0	99
1153	2	31	1	1	2	0	2	0	99	99	99	1	0	99
1154	1	4	1	1	3	1	4	0	1	1	99	1	0	99
1155	2	4	2	1	4	1	2	0	0	3	99	0	3	99
1156	2	4	1	1	3	0	2	8	99	99	99	1	1	99
1157	1	5	2	1	5	1	4	1	0	3	99	0	3	99
1158	2	32	1	1	2	0	2	0	99	99	99	1	1	99
1159	2	4	1	1	3	0	2	0	99	99	99	1	0	99
1160	1	4	1	1	3	0	2	0	99	99	99	1	0	99
1161	1	4	1	1	3	0	4	5	1	1	99	1	0	99
1162	2	32	1	1	2	0	2	4	99	99	99	1	1	99
1163	2	4	1	1	3	0	4	0	99	99	99	0	3	99
1164	1	32	1	1	2	0	2	0	99	99	99	1	99	99
1165	2	4	2	1	4	1	4	1	0	3	99	0	3	99
1166	2	4	1	1	3	0	2	0	99	99	99	1	0	99
1167	1	31	1	1	2	0	2	0	99	99	99	1	0	99
1168	1	4	1	1	3	0	4	1	99	99	99	1	2	1
1169	1	4	2	1	4	1	2	2	1	0	99	0	0	99
1170	2	32	1	1	2	0	2	0	99	99	99	1	0	99
1171	1	32	1	1	2	0	2	1	99	99	99	1	0	99
1172	1	4	2	1	4	1	2	13	1	1	99	1	0	99
1173	1	4	1	1	3	1	2	0	1	0	99	1	0	99
1174	2	4	1	1	3	0	4	0	99	99	99	0	1	99
1175	2	4	1	1	3	0	2	0	99	99	99	0	0	99
1176	1	32	1	1	2	0	2	0	99	99	99	0	0	99
1177	2	32	1	1	2	0	4	1	99	99	99	1	1	99
1178	2	32	2	1	3	1	2	1	1	1	99	1	0	99
1179	1	5	1	1	4	0	4	0	99	99	99	0	0	99
1180	2	4	1	1	3	0	2	0	99	99	99	1	0	99
1181	1	5	2	1	5	1	4	4	1	1	99	1	0	99
1182	1	32	2	1	3	1	2	4	1	0	99	1	0	99
1183	2	32	1	1	2	0	4	0	99	99	99	0	0	99
1184	2	4	2	1	4	0	4	1	99	99	99	0	3	99
1185	2	32	1	1	2	0	2	0	99	99	99	0	0	99
1186	1	32	2	1	3	0	4	5	99	99	99	1	1	99
1187	2	4	1	1	3	0	2	0	99	99	99	1	1	99
1188	2	4	1	1	3	0	4	0	99	99	99	0	0	99
1189	1	31	1	1	2	0	4	0	99	99	99	1	0	99
1190	1	4	42	1	7	1	4	2	1	0	99	1	0	99
1191	1	32	1	1	2	0	2	1	99	99	99	1	1	99
1192	1	32	1	1	2	0	2	0	99	99	99	1	0	99
1193	1	4	1	1	3	0	4	1	99	99	99	1	0	99
1194	2	31	1	1	2	0	2	0	99	99	99	1	0	99
1195	2	4	2	1	4	1	4	7	1	1	99	1	0	99
1196	1	32	1	1	2	0	2	0	99	99	99	1	1	99
1197	2	4	1	1	3	0	4	0	99	99	99	1	0	99
1198	2	4	1	1	3	0	4	0	99	99	99	0	0	99
1199	2	32	1	1	2	0	2	0	99	99	99	1	0	99
1200	1	4	1	1	3	0	2	1	99	99	99	1	0	99
1201	2	32	1	1	2	0	2	0	99	99	99	1	2	1
1202	1	32	1	1	2	0	4	0	99	99	99	1	2	1
1203	1	4	1	1	3	0	2	1	99	99	99	1	0	99
1204	1	4	1	1	3	0	4	0	0	1	99	0	0	99
1205	2	4	2	1	4	0	4	8	99	99	99	1	0	99
1206	2	32	1	2	2	0	2	1	99	99	99	0	0	99
1207	2	63	2	1	6	1	4	6	0	0	99	0	0	99
1208	1	5	2	1	5	1	4	1	1	1	99	1	1	99
1209	2	32	1	1	2	0	2	1	99	99	99	1	0	99
1210	1	5	1	1	4	0	4	0	99	99	99	1	0	99
1211	1	32	1	1	2	0	2	0	99	99	99	1	1	99
1212	2	4	1	1	3	0	4	0	99	99	99	1	0	99
1213	1	32	1	1	2	0	2	0	99	99	99	0	3	99
1214	1	32	1	1	2	0	2	1	99	99	99	1	0	99
1215	1	32	1	1	2	0	4	0	99	99	99	1	3	99
1216	1	4	2	1	4	1	4	0	99	99	99	1	0	99
1217	1	4	1	1	3	0	4	0	99	99	99	1	0	99
1218	1	32	1	1	2	0	3	8	99	99	99	1	0	99
1219	2	32	1	1	2	0	2	0	99	99	99	0	3	99
1220	1	31	1	1	2	0	3	0	99	99	99	1	0	99
1221	1	31	1	1	2	0	2	0	99	99	99	1	3	99
1222	2	4	2	1	4	1	2	0	1	0	99	1	0	99
1223	2	32	1	1	2	0	2	0	0	2	99	1	1	99
1224	2	4	2	1	4	1	4	1	0	3	99	0	3	99
1225	1	4	1	1	3	0	2	0	1	3	99	0	3	99
1226	2	4	1	1	3	0	4	0	99	99	99	1	0	99
1227	1	32	1	1	2	0	2	2	99	99	99	1	0	99
1228	1	32	1	1	2	0	2	0	99	99	99	1	0	1
1229	2	31	1	1	2	0	2	0	99	99	99	1	1	99
1230	1	32	1	1	2	0	4	0	99	99	99	1	0	99
1231	2	4	1	1	3	0	2	0	99	99	99	1	1	99
1232	1	4	1	1	3	0	4	1	99	99	99	0	3	99
1233	2	4	1	1	3	0	2	0	99	99	99	0	0	99
1234	2	32	1	1	2	0	2	0	99	99	99	1	0	99
1235	2	4	2	1	4	1	4	0	0	3	99	99	99	99
1236	1	4	1	1	3	0	2	0	99	99	99	1	0	99
1237	2	30	1	1	2	0	2	0	99	99	99	1	0	99
1238	2	32	1	1	2	0	4	0	99	99	99	0	0	99
1239	2	4	2	1	4	1	4	3	1	2	0	1	2	99
1240	1	4	1	1	3	0	2	0	99	99	99	1	1	99
1241	2	32	1	1	2	0	2	0	99	99	99	1	1	99
1242	2	30	1	1	2	0	4	0	99	99	99	1	0	99
1243	2	32	1	1	2	0	2	0	99	99	99	1	0	99
1244	1	4	1	1	3	0	2	0	99	99	99	1	0	99
1245	2	4	1	1	3	0	4	5	0	99	99	1	3	99
1246	1	32	1	1	2	0	4	0	99	99	99	1	1	99
1247	1	32	1	1	2	0	2	0	99	99	99	1	0	99
1248	2	4	2	1	4	1	2	7	1	1	99	1	1	99
1249	1	4	2	1	4	1	4	2	1	2	99	1	1	99
1250	1	32	1	1	2	0	2	0	99	99	99	1	1	99
1251	1	32	2	1	3	0	4	2	99	99	99	1	3	99
1252	2	4	2	1	4	1	4	1	1	0	99	1	0	99
1253	2	31	1	1	2	0	4	0	99	99	99	1	0	99
1254	1	31	1	1	2	0	4	1	99	99	99	1	0	99
1255	1	32	1	1	2	0	2	1	99	99	99	1	0	99
1256	2	32	1	1	2	0	2	1	99	99	99	1	0	99
1257	2	32	1	1	2	0	2	0	99	99	99	1	0	99
1258	1	4	1	1	3	1	4	0	0	0	99	0	0	99
1259	2	31	1	1	2	0	2	0	99	99	99	1	99	99
1260	1	4	1	1	3	0	2	3	99	99	99	0	3	99
1261	1	30	1	1	2	0	2	0	1	0	99	99	99	99
1262	1	32	1	1	2	0	2	0	99	99	99	1	0	99
1263	2	4	1	1	3	0	2	0	99	99	99	1	3	99
1264	2	32	1	1	2	0	2	0	99	99	99	0	99	99
1265	1	32	1	1	2	0	2	0	99	99	99	1	0	99
1266	1	4	2	1	4	1	4	7	1	1	99	1	0	99
1267	1	99	1	1	2	0	4	3	99	99	99	0	2	1
1268	2	4	1	1	3	0	2	0	99	99	99	0	0	99
1269	2	4	1	1	3	0	2	0	99	99	99	1	0	99
1270	1	32	1	1	2	0	2	0	99	99	99	1	0	99
1271	1	32	1	1	2	0	2	0	99	99	99	1	0	99
1272	2	32	1	1	2	0	2	0	99	99	99	1	0	99
1273	1	31	1	1	2	0	2	0	99	99	99	1	0	99
1274	1	31	2	1	3	0	4	8	99	99	99	0	3	99
1275	1	32	1	1	2	0	2	2	99	99	99	1	0	99
1276	2	32	2	1	3	0	2	2	99	99	99	1	0	99
1277	1	32	2	1	3	1	4	0	99	99	99	0	0	99
1278	1	4	1	1	3	0	2	0	99	99	99	1	0	99
1279	1	32	1	1	2	0	2	0	99	99	99	1	0	99
1280	1	32	1	1	2	0	2	0	99	99	99	0	0	99
1281	2	4	1	1	3	0	2	0	99	99	99	1	0	99
1282	1	32	1	1	2	0	4	0	99	99	99	1	1	99
1283	1	32	1	1	2	0	2	1	99	99	99	1	0	99
1284	1	31	1	1	2	0	2	0	99	99	99	1	0	99
1285	1	4	2	1	4	1	4	1	1	2	0	1	0	99
1286	2	32	2	1	3	0	2	8	0	0	99	0	0	99
1287	1	32	1	1	2	0	2	0	99	99	99	0	1	99
1288	2	32	1	1	2	0	2	1	99	99	99	1	1	99
1289	1	4	2	1	4	1	2	0	1	0	99	1	0	99
1290	2	32	1	1	2	0	2	0	99	99	99	1	0	99
1291	2	31	1	1	2	0	2	0	99	99	99	1	0	99
1292	1	4	31	1	5	1	4	0	0	0	99	0	0	99
1293	2	4	2	1	4	0	4	1	1	2	99	1	0	99
1294	2	32	1	1	2	0	2	0	99	99	99	1	0	99
1295	2	31	1	1	2	0	2	0	99	99	99	1	0	99
1296	1	31	1	1	2	0	2	0	1	1	99	1	0	99
1297	2	4	1	1	3	0	4	0	99	99	99	1	1	99
1298	1	32	1	1	2	0	2	0	99	99	99	1	0	99
1299	1	32	1	1	2	0	2	0	1	99	99	1	1	99
1300	2	32	1	1	2	0	2	0	99	99	99	1	0	99
1301	1	30	1	1	2	0	2	0	99	99	99	1	1	99
1302	2	4	2	1	4	0	2	0	99	99	99	0	3	99
1303	2	63	2	1	6	1	4	11	1	0	99	1	0	99
1304	2	32	1	1	2	0	4	0	1	99	99	1	0	99
1305	2	4	1	1	3	0	2	0	99	99	99	1	0	99
1306	2	32	1	1	2	0	2	0	99	99	99	1	0	99
1307	1	31	1	1	2	0	2	0	99	99	99	1	0	99
1308	2	4	1	1	3	0	2	0	99	99	99	1	0	99
1309	1	4	2	1	4	1	4	0	1	0	99	1	0	99
1310	2	32	1	1	2	0	2	0	99	99	99	0	3	99
1311	2	32	1	1	2	0	2	0	99	99	99	1	0	99
1312	1	30	1	1	2	0	4	0	99	99	99	1	2	99
1313	1	4	1	1	3	0	2	1	99	99	99	1	0	99
1314	1	4	1	1	3	1	4	0	99	99	99	1	0	99
1315	1	4	1	1	3	0	4	0	99	99	99	1	99	99
1316	2	61	1	1	6	1	4	0	0	3	99	0	3	99
1317	2	31	1	1	2	0	2	0	99	99	99	1	0	99
1318	1	31	1	1	2	0	2	1	99	99	99	1	0	99
1319	1	31	1	1	2	0	2	0	99	99	99	99	99	99
1320	1	32	1	1	2	0	2	0	1	99	99	1	0	99
1321	1	4	1	1	3	1	4	0	1	0	99	1	0	99
1322	2	32	1	1	2	0	2	0	99	99	99	1	0	99
1323	2	32	1	1	2	0	4	0	99	99	99	1	1	99
1324	1	4	1	1	3	0	2	0	99	99	99	1	3	99
1325	2	32	1	1	2	0	2	0	99	99	99	1	1	99
1326	1	32	1	1	2	0	2	0	99	99	99	1	0	99
1327	1	4	1	1	3	0	2	1	99	99	99	0	3	99
1328	2	4	1	1	3	1	4	0	0	0	99	0	2	1
1329	2	4	1	1	3	0	2	0	99	99	99	1	2	99
1330	2	4	1	1	3	0	4	0	99	99	99	1	1	99
1331	2	32	1	1	2	0	4	0	99	99	99	1	1	99
1332	2	32	1	1	2	0	2	0	99	99	99	1	0	99
1333	1	32	1	1	2	0	2	0	99	99	99	0	0	99
1334	1	4	1	1	3	0	2	0	99	99	99	1	1	99
1335	2	4	1	1	3	0	4	0	99	99	99	1	0	99
1336	2	32	1	1	2	0	2	0	99	99	99	1	0	99
1337	1	32	1	1	2	0	2	2	99	99	99	1	0	99
1338	2	4	1	1	3	0	4	0	99	99	99	1	0	99
1339	2	4	42	1	7	1	4	0	0	1	99	99	99	99
1340	2	32	1	1	2	0	2	0	99	99	99	0	0	99
1341	1	32	1	1	2	0	4	0	99	99	99	1	0	99
1342	1	32	1	1	2	0	2	1	99	99	99	1	2	0
1343	1	32	1	1	2	0	2	0	99	99	99	1	1	99
1344	2	4	1	1	3	0	4	1	99	99	99	0	3	99
1345	2	5	2	1	5	1	4	1	1	1	99	0	0	99
1346	1	4	1	1	3	0	4	0	1	0	99	1	0	99
1347	2	32	1	1	2	0	4	1	99	99	99	0	3	99
1348	1	4	1	1	3	0	2	0	99	99	99	1	1	99
1349	1	32	1	1	2	0	2	0	99	99	99	1	0	99
1350	2	32	1	1	2	0	2	0	99	99	99	0	0	99
1351	1	32	1	1	2	0	4	1	99	99	99	1	0	99
1352	2	32	1	1	2	0	2	0	99	99	99	1	1	99
1353	1	5	2	1	5	1	4	6	1	0	99	1	0	99
1354	1	5	42	1	7	1	2	0	0	1	99	0	1	99
1355	2	4	2	1	4	0	2	2	99	99	99	1	0	99
1356	1	32	1	1	2	0	2	0	1	99	99	1	2	0
1357	2	32	1	1	2	0	2	0	99	99	99	1	0	99
1358	1	4	1	1	3	0	4	1	99	99	99	1	0	99
1359	2	4	1	1	3	0	4	0	99	99	99	1	1	99
1360	2	4	1	1	3	0	4	3	99	99	99	1	0	99
1361	1	4	1	1	3	0	4	1	99	99	99	0	1	99
1362	2	32	1	1	2	0	4	1	99	99	99	1	1	99
1363	1	32	1	1	2	0	2	0	99	99	99	1	1	99
1364	2	4	1	1	3	0	2	0	99	99	99	1	0	99
1365	2	32	1	1	2	0	4	0	99	99	99	1	1	99
1366	1	32	1	1	2	0	2	0	99	99	99	0	0	99
1367	2	32	2	1	3	1	4	1	1	2	0	1	1	99
1368	2	4	2	1	4	1	4	1	1	0	99	0	0	99
1369	2	4	1	1	3	0	2	0	0	0	99	99	99	99
1370	2	32	1	1	2	0	4	0	99	99	99	0	0	99
1371	2	4	2	1	4	1	4	1	1	1	99	1	1	99
1372	1	32	1	1	2	0	2	0	99	99	99	1	1	1
1373	1	4	1	1	3	0	4	0	99	99	99	0	0	99
1374	1	4	1	1	3	0	2	2	1	1	99	1	1	99
1375	1	32	1	1	2	0	2	1	99	99	99	1	2	0
1376	2	32	1	1	2	0	2	0	99	99	99	1	0	99
1377	2	31	1	1	2	0	2	0	99	99	99	1	1	99
1378	1	32	1	1	2	0	2	0	99	99	99	1	0	99
1379	2	31	1	1	2	0	2	0	99	99	99	1	0	99
1380	1	5	2	1	5	1	4	10	1	1	99	1	0	99
1381	1	61	2	1	6	1	4	0	1	3	99	1	3	99
1382	2	5	2	1	5	0	4	1	0	0	99	0	0	99
1383	2	32	1	1	2	0	2	1	99	99	99	1	0	99
1384	1	31	1	1	2	0	2	1	99	99	99	1	0	99
1385	1	32	1	1	2	0	4	0	99	99	99	1	0	99
1386	1	32	1	1	2	0	2	0	99	99	99	0	0	99
1387	1	32	1	1	2	0	2	0	1	2	99	1	1	99
1388	1	32	1	1	2	0	2	0	99	99	99	1	0	99
1389	2	32	1	1	2	0	2	0	99	99	99	1	0	99
1390	1	32	1	1	2	0	4	0	99	99	99	1	0	99
1391	1	32	1	1	2	0	2	0	99	99	99	1	1	99
1392	2	4	1	1	3	0	4	1	99	99	99	1	3	99
1393	2	31	1	1	2	0	2	0	99	99	99	1	0	99
1394	2	31	1	1	2	0	4	2	99	99	99	1	0	99
1395	2	4	1	1	3	0	2	0	99	99	99	1	0	99
1396	1	32	1	1	2	0	4	0	99	99	99	1	2	0
1397	1	32	2	1	3	1	2	0	1	2	1	1	0	99
1398	2	4	1	1	3	0	2	0	99	99	99	1	0	99
1399	2	5	1	1	4	0	4	0	99	99	99	1	0	99
1400	2	4	2	1	4	0	4	1	99	99	99	1	0	99
1401	1	32	1	1	2	0	2	2	99	99	99	1	1	99
1402	2	4	1	1	3	0	2	0	99	99	99	1	0	99
1403	1	32	1	1	2	0	2	0	99	99	99	0	1	99
1404	2	61	1	1	6	0	2	0	99	99	99	1	0	99
1405	2	31	1	1	2	0	2	0	99	99	99	1	1	99
1406	2	32	1	1	2	0	2	0	99	99	99	1	0	99
1407	1	32	1	1	2	0	2	0	99	99	99	1	0	99
1408	2	32	1	1	2	0	4	1	99	99	99	1	0	99
1409	2	32	1	1	2	0	2	0	99	99	99	1	0	99
1410	2	31	1	1	2	0	2	0	99	99	99	1	0	99
1411	1	4	1	1	3	0	4	0	99	99	99	0	3	99
1412	2	32	1	1	2	0	4	0	99	99	99	1	0	99
1413	2	32	2	1	3	1	2	3	1	0	99	1	1	99
1414	1	32	1	1	2	0	2	0	99	99	99	1	0	99
1415	2	4	1	1	3	0	2	0	99	99	99	1	0	99
1416	1	4	1	1	3	0	2	0	99	99	99	0	3	99
1417	2	32	1	1	2	0	2	0	99	99	99	1	3	99
1418	1	32	1	1	2	0	2	0	99	99	99	1	0	99
1419	2	5	1	1	4	0	4	0	99	99	99	1	1	99
1420	2	32	1	1	2	0	2	0	99	99	99	1	2	99
1421	1	4	1	1	3	0	2	0	99	99	99	1	3	99
1422	1	31	1	1	2	0	2	0	99	99	99	1	1	99
1423	2	32	1	1	2	0	2	0	99	99	99	0	0	99
1424	2	32	1	1	2	0	4	0	99	99	99	1	1	99
1425	1	4	1	1	3	0	2	0	99	99	99	1	1	99
1426	2	32	1	1	2	0	2	0	99	99	99	99	99	99
1427	1	32	1	1	2	0	2	1	99	99	99	1	3	99
1428	2	4	1	1	3	0	4	0	99	99	99	0	0	99
1429	2	4	1	1	3	0	4	0	99	99	99	1	0	99
1430	1	4	2	1	4	1	4	1	1	1	99	1	1	99
1431	1	32	1	1	2	0	2	1	1	0	99	1	0	99
1432	2	4	2	1	4	1	2	0	0	0	99	99	99	99
1433	2	31	1	1	2	0	2	0	99	99	99	1	0	99
1434	1	4	2	1	4	0	2	2	99	99	99	0	0	99
1435	2	32	1	1	2	0	4	0	99	99	99	0	0	99
1436	2	4	1	1	3	0	2	0	99	99	99	1	1	99
1437	1	5	1	1	4	0	4	4	99	99	99	0	1	99
1438	2	4	1	1	3	0	2	0	99	99	99	1	3	99
1439	2	31	1	1	2	0	2	0	99	99	99	1	0	99
1440	2	4	1	1	3	0	2	0	99	99	99	1	0	99
1441	1	32	1	1	2	0	2	0	1	99	99	1	1	99
1442	2	5	2	1	5	1	4	1	1	2	0	1	2	99
1443	2	61	2	1	4	1	4	0	1	3	99	1	3	99
1444	1	4	1	1	3	0	4	2	1	1	99	1	0	99
1445	2	4	1	1	3	0	4	0	99	99	99	1	0	99
1446	2	31	1	1	2	0	2	0	99	99	99	1	0	99
1447	1	4	1	1	3	0	4	0	1	3	99	1	0	99
1448	1	32	1	1	2	0	2	0	99	99	99	1	1	99
1449	2	32	1	1	2	0	2	0	99	99	99	1	0	99
1450	1	32	1	1	2	0	2	0	99	99	99	1	0	99
1451	2	4	1	1	3	0	2	0	99	99	99	1	0	99
1452	2	4	1	1	3	0	4	0	1	1	99	1	1	99
1453	2	30	1	1	2	0	2	0	99	99	99	1	0	99
1454	2	32	1	1	2	0	2	0	99	99	99	1	0	99
1455	1	32	1	1	2	0	2	0	99	99	99	1	0	99
1456	1	32	1	1	2	0	2	0	1	0	99	1	0	99
1457	2	61	2	1	6	1	4	1	1	0	99	1	0	99
1458	2	32	1	1	2	0	2	0	99	99	99	1	0	99
1459	1	4	1	1	3	1	4	0	1	1	99	1	0	99
1460	2	32	1	1	2	0	2	0	99	99	99	1	0	99
1461	1	32	1	1	2	0	2	1	99	99	99	1	0	99
1462	2	4	1	1	3	0	2	0	0	1	99	0	1	99
1463	1	32	1	1	2	0	2	0	99	99	99	1	1	99
1464	1	30	1	1	2	0	2	0	99	99	99	0	0	99
1465	1	61	2	1	6	1	4	5	1	2	1	1	3	99
1466	2	4	1	1	3	0	2	1	99	99	99	0	3	99
1467	2	4	1	1	3	0	2	0	99	99	99	1	0	99
1468	2	4	1	1	3	0	2	0	99	99	99	1	0	99
1469	2	32	1	1	2	0	4	1	99	99	99	1	1	99
1470	1	32	1	1	2	0	2	0	99	99	99	1	1	99
1471	1	32	1	1	2	0	2	0	99	99	99	1	1	99
1472	2	32	1	1	2	0	2	0	99	99	99	1	0	99
1473	2	31	1	1	2	0	2	0	99	99	99	1	0	99
1474	1	32	1	1	2	0	2	0	99	99	99	1	0	99
1475	1	31	1	1	2	0	2	0	99	99	99	1	1	99
1476	2	32	1	1	2	0	2	1	99	99	99	1	0	99
1477	2	32	1	1	2	0	2	0	99	99	99	1	1	99
1478	2	32	1	1	2	0	2	0	99	99	99	1	0	99
1479	1	32	1	1	2	0	4	0	99	99	99	1	0	99
1480	1	30	1	1	2	0	4	0	99	99	99	1	2	99
1481	2	32	1	1	2	0	2	0	99	99	99	1	0	99
1482	1	32	1	1	2	0	2	0	99	99	99	1	0	99
1483	2	4	2	1	4	1	4	1	1	1	99	1	1	99
1484	1	4	41	1	7	1	4	2	99	99	99	0	2	99
1485	2	5	1	1	4	0	4	1	99	99	99	1	0	99
1486	2	32	1	1	2	0	4	0	99	99	99	1	1	99
1487	1	32	1	1	2	0	2	0	99	99	99	1	1	99
1488	1	4	2	1	4	1	4	10	1	3	99	1	2	99
1489	2	4	2	1	4	1	2	5	1	1	99	1	1	99
1490	1	4	1	1	3	0	2	0	99	99	99	0	3	99
1491	1	4	1	1	3	0	2	4	99	99	99	0	3	99
1492	2	31	1	1	2	0	2	0	1	1	99	1	0	99
1493	1	32	1	1	2	0	2	0	99	99	99	1	0	99
1494	2	32	1	1	2	0	2	0	99	99	99	1	1	99
1495	2	4	1	1	3	0	4	0	99	99	99	1	0	99
1496	1	31	1	1	2	0	2	0	99	99	99	1	0	99
1497	1	5	1	1	4	0	4	0	99	99	99	1	0	99
1498	1	4	41	1	7	1	4	2	0	1	99	0	1	99
1499	1	30	1	1	2	0	2	0	99	99	99	1	99	99
1500	2	4	2	1	4	1	2	0	0	0	99	99	99	99
1501	1	30	1	1	2	0	2	0	99	99	99	1	0	99
1502	1	5	2	1	5	1	4	8	99	99	99	1	0	99
1503	1	32	1	1	2	0	4	0	99	99	99	1	1	99
1504	2	5	1	1	4	1	4	0	0	0	99	1	0	99
1505	1	32	1	1	2	0	4	0	1	1	99	1	1	99
1506	1	32	1	1	2	0	4	0	99	99	99	1	3	99
1507	1	4	1	1	3	1	2	0	0	3	99	99	99	99
1508	2	31	1	1	2	0	2	0	99	99	99	1	1	99
1509	1	4	1	1	3	0	4	1	99	99	99	1	1	99
1510	2	32	1	1	2	0	2	0	99	99	99	1	0	99
1511	2	32	1	1	2	0	2	0	99	99	99	1	1	99
1512	2	32	1	1	2	0	2	0	99	99	99	1	0	99
1513	1	4	1	1	3	0	2	0	99	99	99	0	0	99
1514	2	4	2	1	4	0	4	1	99	99	99	1	0	99
1515	2	4	1	1	3	0	2	0	99	99	99	1	3	99
1516	2	4	1	1	3	0	4	1	0	2	99	0	1	99
1517	1	32	1	1	2	0	2	0	99	99	99	1	2	0
1518	1	5	2	1	5	1	4	1	1	0	99	1	0	99
1519	1	4	1	1	3	0	4	3	1	0	99	1	0	99
1520	2	32	1	1	2	0	2	0	1	99	99	1	2	1
1521	2	31	1	1	2	0	4	1	99	99	99	1	0	99
1522	1	32	1	1	2	0	2	0	99	99	99	1	1	99
1523	1	32	1	1	2	0	2	0	99	99	99	1	0	99
1524	2	31	1	1	2	0	2	0	99	99	99	1	0	99
1525	1	32	1	1	2	0	2	13	99	99	99	1	0	99
1526	1	30	1	1	2	0	2	0	99	99	99	1	0	99
1527	1	32	1	1	2	0	2	0	99	99	99	1	1	99
1528	2	4	2	1	4	1	4	2	1	0	99	0	0	99
1529	1	4	2	1	4	1	4	6	1	1	99	1	1	99
1530	1	30	1	1	2	0	4	0	1	1	99	1	2	0
1531	1	4	2	1	4	1	2	1	1	1	99	0	0	99
1532	2	32	1	1	2	0	2	0	99	99	99	0	3	99
1533	1	32	1	1	2	0	2	0	99	99	99	1	0	99
1534	1	4	1	1	3	0	2	0	99	99	99	0	3	99
1535	1	4	2	1	4	1	2	0	0	3	99	99	99	99
1536	1	32	1	1	2	0	2	0	99	99	99	1	2	0
1537	1	32	1	1	2	0	2	0	99	99	99	1	0	99
1538	2	4	1	1	3	1	2	0	1	3	99	1	3	99
1539	2	31	1	1	2	0	4	0	99	99	99	1	99	99
1540	2	31	1	1	2	0	2	0	99	99	99	1	0	99
1541	2	4	2	1	4	1	2	4	0	3	99	0	3	99
1542	1	4	1	1	3	0	4	0	0	99	99	0	0	99
1543	1	32	2	1	3	0	4	4	99	99	99	0	3	99
1544	2	4	2	1	4	1	4	0	0	2	1	99	99	99
1545	2	32	1	1	2	0	2	0	99	99	99	1	0	99
1546	2	32	1	1	2	0	2	1	99	99	99	1	1	99
1547	1	32	1	1	2	0	4	1	99	99	99	1	0	99
1548	2	32	1	1	2	0	2	1	99	99	99	1	0	99
1549	2	4	1	1	3	0	2	0	99	99	99	1	1	99
1550	1	32	1	1	2	0	2	0	99	99	99	0	3	99
1551	1	32	1	1	2	0	4	0	99	99	99	1	0	99
1552	1	32	1	1	2	0	2	2	99	99	99	1	0	99
1553	1	4	1	1	3	0	4	1	99	99	99	1	1	99
1554	1	5	30	1	5	1	4	18	99	99	99	0	3	99
1555	2	32	2	1	3	0	4	5	99	99	99	0	1	99
1556	2	4	1	1	3	0	2	0	0	0	99	0	0	99
1557	1	31	1	1	2	0	4	0	99	99	99	1	0	99
1558	2	4	1	1	3	0	2	0	99	99	99	1	0	99
1559	2	31	1	1	2	0	2	0	99	99	99	1	0	99
1560	2	32	1	1	2	0	2	0	99	99	99	0	99	99
1561	2	4	1	1	3	0	2	0	99	99	99	1	0	99
1562	2	4	1	1	3	1	2	0	1	2	0	1	1	99
1563	2	4	1	1	3	0	2	0	99	99	99	1	0	99
1564	1	32	1	1	2	0	4	0	99	99	99	0	3	99
1565	1	32	1	1	2	0	4	0	99	99	99	1	0	99
1566	1	4	1	1	3	0	4	0	99	99	99	1	0	99
1567	1	32	1	1	2	0	4	0	99	99	99	1	1	99
1568	2	4	2	1	4	1	4	10	1	2	99	1	0	99
1569	2	5	2	1	5	1	4	5	1	1	99	1	1	99
1570	2	32	1	1	2	0	2	0	99	99	99	0	3	99
1571	2	31	1	1	2	0	4	0	99	99	99	1	0	99
1572	2	32	1	1	2	0	2	0	99	99	99	1	0	99
1573	2	32	2	1	3	0	4	0	99	99	99	1	0	99
1574	1	32	1	1	2	0	4	2	99	99	99	1	0	99
1575	2	32	1	1	2	0	4	0	99	99	99	1	1	99
1576	2	4	1	1	3	0	4	0	99	99	99	1	0	99
1577	1	32	1	1	2	0	2	0	99	99	99	1	0	99
1578	1	99	1	1	2	0	4	0	99	99	99	1	99	99
1579	2	4	1	1	3	0	2	0	99	99	99	1	0	99
1580	2	32	1	1	2	0	2	1	99	99	99	1	0	99
1581	1	99	1	1	2	0	4	0	99	99	99	1	99	99
1582	1	4	42	1	7	1	4	0	0	0	99	0	0	99
1583	1	4	2	1	4	1	4	0	1	0	99	1	0	99
1584	2	31	1	1	2	0	2	0	99	99	99	0	2	0
1585	2	32	1	1	2	0	2	0	99	99	99	1	1	99
1586	1	32	1	1	2	0	2	0	99	99	99	1	0	99
1587	2	32	1	1	2	0	2	2	99	99	99	1	0	99
1588	2	32	1	1	2	0	4	6	99	99	99	1	3	99
1589	2	32	1	1	2	0	2	0	99	99	99	1	0	99
1590	1	32	2	1	3	1	2	1	1	0	99	1	0	99
1591	1	32	1	1	2	0	2	0	99	99	99	1	0	99
1592	1	31	1	1	2	0	4	0	99	99	99	1	0	99
1593	2	32	1	1	2	0	2	0	99	99	99	1	0	99
1594	1	32	31	1	5	1	2	0	0	0	99	0	0	99
1595	1	32	1	1	3	0	4	0	99	99	99	1	0	99
1596	1	30	1	1	2	0	4	0	1	1	99	1	0	99
1597	1	32	1	1	2	0	2	2	99	99	99	1	0	99
1598	1	31	1	1	2	0	2	0	99	99	99	0	0	99
1599	2	32	1	1	2	0	2	1	99	99	99	1	0	99
1600	1	4	1	1	3	0	4	2	99	99	99	1	0	99
1601	2	5	1	1	4	1	4	1	99	99	99	1	0	99
1602	2	31	1	1	2	0	2	0	99	99	99	1	1	99
1603	2	32	1	1	2	0	4	0	99	99	99	1	0	99
1604	1	4	1	1	3	0	2	0	99	99	99	0	3	99
1605	2	32	1	1	2	0	2	0	99	99	99	1	0	99
1606	1	32	1	1	2	0	4	0	1	0	99	1	0	99
1607	2	32	1	1	2	0	2	1	99	99	99	1	1	99
1608	1	31	1	1	2	0	2	0	99	99	99	1	0	99
1609	1	4	1	1	3	0	4	25	1	1	99	1	0	99
1610	1	30	1	1	2	0	2	0	99	99	99	1	0	99
1611	2	32	1	1	2	0	2	0	99	99	99	1	1	99
1612	2	32	1	1	2	0	2	0	99	99	99	1	0	99
1613	2	32	1	1	2	0	4	0	99	99	99	0	99	99
1614	1	32	2	1	3	1	2	0	99	99	99	0	0	99
1615	2	4	42	1	7	1	2	0	1	2	1	1	1	99
1616	1	31	1	1	2	0	2	0	99	99	99	1	0	99
1617	1	32	1	1	2	0	2	0	99	99	99	1	99	99
1618	1	32	1	1	2	0	2	0	99	99	99	1	0	99
1619	2	4	1	1	3	0	4	5	99	99	99	1	1	99
1620	2	32	1	1	2	0	2	0	99	99	99	1	1	99
1621	2	4	1	1	3	0	4	0	99	99	99	1	0	99
1622	2	4	1	1	3	0	4	0	99	99	99	1	0	99
1623	2	4	2	1	4	1	2	0	0	3	99	99	99	99
1624	1	32	1	1	2	0	2	0	99	99	99	1	0	99
1625	2	4	1	1	3	0	4	0	99	99	99	1	1	99
1626	1	4	1	1	3	0	2	0	99	99	99	1	3	99
1627	1	31	1	1	2	0	2	1	99	99	99	1	0	99
1628	2	32	1	1	2	0	2	0	99	99	99	1	1	99
1629	1	32	1	1	2	0	2	0	99	99	99	1	0	99
1630	1	4	1	1	3	0	2	0	99	99	99	0	0	99
1631	2	32	1	1	2	0	2	0	99	99	99	1	0	99
1632	1	4	40	1	7	1	2	16	1	3	99	1	3	99
1633	1	5	2	1	5	1	2	0	0	3	99	0	3	99
1634	2	4	1	1	3	0	4	1	99	99	99	1	1	99
1635	1	4	1	1	3	0	2	1	99	99	99	1	2	1
1636	1	32	1	1	2	0	2	0	99	99	99	1	2	0
1637	1	4	2	1	4	1	2	3	1	0	99	1	1	99
1638	2	4	1	1	3	0	2	0	99	99	99	1	0	99
1639	1	4	2	1	4	1	4	0	0	0	99	0	0	99
1640	1	4	41	1	7	0	4	4	99	99	99	0	0	99
1641	2	61	1	1	6	0	2	1	99	99	99	1	0	99
1642	2	31	1	1	2	0	2	0	99	99	99	1	1	99
1643	2	32	1	1	2	0	2	3	99	99	99	1	0	99
1644	1	4	1	1	3	0	2	0	99	99	99	0	3	99
1645	1	32	1	1	2	0	2	0	99	99	99	1	0	99
1646	1	4	1	1	3	0	4	0	99	99	99	0	0	99
1647	2	32	1	1	2	0	2	0	99	99	99	1	0	99
1648	2	61	2	1	6	0	4	0	99	99	99	1	1	99
1649	1	4	1	1	3	0	2	0	99	99	99	1	2	1
1650	1	4	1	1	3	1	4	0	1	0	99	1	0	99
1651	2	4	2	1	4	1	2	0	0	3	99	0	99	99
1652	2	4	1	1	3	0	4	0	1	0	99	1	0	99
1653	1	4	2	1	4	1	4	2	1	0	99	1	0	99
1654	2	4	1	1	3	0	2	0	99	99	99	0	0	99
1655	1	32	1	1	2	0	4	0	99	99	99	1	0	99
1656	2	4	1	1	3	0	2	0	99	99	99	1	0	99
1657	1	4	1	1	3	0	4	0	99	99	99	1	0	99
1658	2	31	1	1	2	0	2	0	99	99	99	1	0	99
1659	2	32	1	1	2	0	2	0	99	99	99	1	3	99
1660	1	32	1	1	2	0	2	1	99	99	99	1	0	99
1661	1	4	2	1	4	0	4	0	99	99	99	1	99	99
1662	1	32	1	1	2	0	4	0	99	99	99	1	0	99
1663	2	32	1	1	2	0	2	0	1	1	99	1	0	99
1664	2	30	1	1	2	0	4	0	99	99	99	1	0	99
1665	2	32	1	1	2	0	2	0	99	99	99	1	0	99
1666	1	63	31	1	6	1	4	3	1	2	1	1	1	99
1667	2	32	1	1	2	0	2	0	99	99	99	1	1	99
1668	1	32	1	1	2	0	2	0	99	99	99	0	0	99
1669	1	4	1	1	3	0	4	0	99	99	99	1	0	99
1670	2	30	1	1	2	0	2	0	1	1	99	1	0	99
1671	2	4	1	1	3	0	4	0	99	99	99	1	0	99
1672	1	31	1	1	2	0	4	0	99	99	99	0	3	99
1673	1	4	1	1	3	0	4	0	99	99	99	0	0	99
1674	2	32	1	1	2	0	2	1	99	99	99	1	0	99
1675	2	4	30	1	5	1	4	0	1	3	99	99	99	99
1676	1	32	1	1	2	0	2	8	99	99	99	0	0	99
1677	2	4	1	1	3	0	2	0	1	1	99	1	0	99
1678	1	32	1	1	2	0	2	1	99	99	99	1	1	99
1679	1	4	1	1	3	0	4	3	99	99	99	1	0	99
1680	1	32	1	1	2	0	2	0	99	99	99	1	0	99
1681	2	4	2	1	4	0	4	26	99	99	99	1	0	99
1682	1	61	41	1	7	1	4	0	99	99	99	0	0	99
1683	1	32	1	1	2	0	2	0	99	99	99	0	0	99
1684	1	32	1	1	2	0	2	0	99	99	99	1	0	99
1685	1	31	1	1	2	0	2	0	99	99	99	1	99	99
1686	1	32	1	1	2	0	2	0	99	99	99	1	0	99
1687	2	4	1	1	3	0	4	2	99	99	99	0	0	99
1688	2	31	1	1	2	0	2	0	1	0	99	1	0	99
1689	1	4	2	1	4	0	4	19	99	99	99	0	0	99
1690	1	31	1	1	2	0	2	0	99	99	99	1	3	99
1691	1	61	2	1	6	1	4	3	1	1	99	1	0	99
1692	2	32	1	1	2	0	2	0	99	99	99	1	0	99
1693	1	4	42	1	7	1	4	8	1	0	99	1	0	99
1694	1	4	2	1	4	1	2	0	1	2	99	1	0	99
1695	2	4	1	1	3	0	2	0	99	99	99	0	0	99
1696	1	4	41	1	7	1	4	19	1	0	99	1	1	99
1697	2	31	2	1	3	1	2	0	99	99	99	0	1	99
1698	1	4	2	1	4	1	2	3	1	2	99	1	3	0
1699	2	4	1	1	3	0	2	0	99	99	99	1	0	99
1700	1	31	1	1	2	0	2	0	99	99	99	1	1	99
1701	2	32	1	1	2	0	2	0	1	1	99	1	0	99
1702	2	32	2	1	3	1	2	1	1	1	99	1	0	99
1703	2	31	1	1	2	0	2	0	99	99	99	1	0	99
1704	2	4	1	1	3	1	2	0	0	0	99	0	0	99
1705	1	4	1	1	3	0	4	0	99	99	99	1	0	99
1706	1	32	1	1	2	0	2	1	99	99	99	1	0	99
1707	2	4	1	1	3	0	2	0	99	99	99	0	0	99
1708	2	4	2	1	4	1	4	1	1	2	99	1	2	99
1709	1	32	2	1	3	1	2	1	1	2	99	1	0	99
1710	2	32	1	1	2	0	4	1	99	99	99	1	0	99
1711	1	32	1	1	2	0	2	0	99	99	99	1	2	0
1712	2	32	1	1	2	0	2	1	99	99	99	1	1	99
1713	1	31	1	1	2	0	4	0	1	0	99	1	1	99
1714	1	4	1	1	3	0	2	0	99	99	99	1	99	99
1715	1	32	1	1	2	0	2	0	1	1	99	1	0	99
1716	1	4	1	1	3	1	4	1	0	0	99	0	0	99
1717	2	32	1	1	2	0	2	0	99	99	99	1	0	99
1718	1	4	1	1	3	0	4	0	99	99	99	1	1	99
1719	1	4	1	1	3	0	2	0	99	99	99	1	99	99
1720	1	4	1	1	3	0	2	0	99	99	99	1	1	99
1721	2	32	1	1	2	0	4	1	99	99	99	0	3	99
1722	1	31	1	1	2	0	2	2	99	99	99	1	0	99
1723	1	4	1	1	3	0	2	0	99	99	99	1	0	99
1724	1	5	2	1	5	1	4	2	1	0	99	1	0	99
1725	1	32	1	1	2	0	2	0	99	99	99	0	3	99
1726	1	4	2	1	4	1	2	0	1	0	99	0	0	99
1727	1	61	2	1	6	1	4	13	99	99	99	1	0	99
1728	1	30	1	1	2	0	2	0	99	99	99	1	99	99
1729	2	4	1	1	3	0	4	1	99	99	99	0	3	99
1730	2	31	1	1	2	0	2	0	99	99	99	1	0	99
1731	1	32	1	1	2	0	4	0	99	99	99	1	2	0
1732	2	4	1	1	3	0	4	0	99	99	99	1	0	99
1733	1	4	41	1	7	1	2	0	0	0	99	0	0	99
1734	2	32	1	1	2	0	2	0	99	99	99	1	0	99
1735	1	4	1	1	3	0	2	3	99	99	99	1	1	99
1736	2	4	2	1	4	1	2	1	1	0	99	0	0	99
1737	2	4	1	1	3	0	4	0	99	99	99	1	0	99
1738	2	4	1	1	3	0	2	0	99	99	99	1	0	99
1739	2	4	1	1	3	0	2	0	99	99	99	0	2	0
1740	2	32	1	1	2	0	4	0	1	1	99	1	1	99
1741	2	4	1	1	3	0	4	7	99	99	99	0	1	99
1742	2	4	1	1	3	1	4	0	0	0	99	0	0	99
1743	2	4	1	1	3	0	4	0	99	99	99	1	1	99
1744	1	61	1	1	6	1	4	0	0	0	99	0	0	99
1745	1	4	1	1	3	0	4	2	99	99	99	1	0	99
1746	2	4	1	1	3	1	4	1	1	1	99	1	0	99
1747	2	32	1	1	2	0	2	0	99	99	99	1	0	99
1748	1	31	1	1	2	0	2	0	99	99	99	1	0	99
1749	1	32	1	1	2	0	2	0	99	99	99	1	2	0
1750	2	32	1	1	2	0	4	0	99	99	99	1	3	99
1751	1	32	1	1	2	0	2	0	99	99	99	1	0	99
1752	1	32	1	1	2	0	2	0	99	99	99	1	0	99
1753	1	32	2	1	3	1	2	1	1	1	99	1	0	99
1754	2	30	1	1	2	0	4	0	99	99	99	1	0	99
1755	1	31	1	1	2	0	2	0	1	2	99	1	0	99
1756	2	32	1	1	2	0	4	1	99	99	99	1	0	99
1757	2	32	2	1	3	0	4	2	1	1	99	1	1	99
1758	2	32	1	1	2	0	2	0	99	99	99	0	99	99
1759	2	32	1	1	2	0	4	2	99	99	99	1	0	99
1760	1	32	1	1	2	0	2	0	99	99	99	1	0	99
1761	2	5	2	1	5	1	4	4	1	2	1	1	0	99
1762	2	4	1	1	3	0	4	0	99	99	99	1	1	99
1763	2	32	2	1	3	0	2	2	99	99	99	0	0	99
1764	2	32	1	1	2	0	2	0	99	99	99	1	0	99
1765	1	32	1	1	2	0	2	0	99	99	99	1	0	99
1766	2	31	1	1	2	0	2	0	1	3	99	99	99	99
1767	1	32	1	1	2	0	2	0	1	0	99	1	99	99
1768	1	32	1	1	2	0	4	0	99	99	99	1	0	99
1769	2	5	1	1	4	0	4	0	99	99	99	0	3	99
1770	2	32	1	1	2	0	2	0	99	99	99	1	0	99
1771	2	99	1	1	2	0	4	0	99	99	99	1	0	99
1772	2	32	1	1	2	0	2	1	99	99	99	1	0	99
1773	2	31	1	1	2	0	2	1	99	99	99	1	0	99
1774	2	32	1	1	2	0	2	0	99	99	99	1	0	99
1775	2	32	2	1	3	1	4	2	1	1	99	1	1	99
1776	1	32	1	1	2	0	2	0	99	99	99	1	99	99
1777	2	32	1	1	2	0	2	1	99	99	99	99	99	99
1778	2	32	42	1	7	0	4	42	1	3	99	0	3	99
1779	2	32	1	1	2	0	2	2	99	99	99	1	0	99
1780	2	4	1	1	3	0	4	4	99	99	99	1	0	99
1781	2	31	1	1	2	0	2	0	99	99	99	1	0	99
1782	1	32	1	1	2	0	4	0	99	99	99	1	2	0
1783	1	32	1	1	2	0	2	1	99	99	99	1	2	0
1784	2	32	1	1	2	0	2	0	99	99	99	0	0	99
1785	2	32	1	1	2	0	4	0	99	99	99	1	99	99
1786	2	32	30	1	5	1	2	0	0	3	99	99	99	99
1787	1	4	1	1	3	0	2	1	99	99	99	1	0	99
1788	2	4	1	1	3	0	4	1	1	1	99	1	1	99
1789	2	32	1	1	2	0	2	0	99	99	99	1	0	99
1790	2	30	1	1	2	0	4	0	99	99	99	1	0	99
1791	1	32	1	1	2	0	2	0	99	99	99	1	0	99
1792	2	4	1	1	3	0	2	0	99	99	99	1	0	99
1793	2	4	1	1	3	0	4	1	99	99	99	1	0	99
1794	1	4	1	1	3	1	2	0	1	1	99	1	2	0
1795	1	32	1	1	2	0	2	0	99	99	99	1	0	99
1796	2	32	1	1	2	0	4	2	99	99	99	1	1	99
1797	2	31	2	1	3	1	2	1	99	99	99	1	0	99
1798	1	4	1	1	3	0	2	0	99	99	99	1	0	99
1799	2	5	1	1	4	1	4	1	1	1	99	1	0	99
1800	1	4	1	1	3	0	2	0	99	99	99	1	1	99
1801	1	32	1	1	2	0	2	0	1	1	99	1	0	99
1802	2	32	1	1	2	0	4	0	1	1	99	1	1	99
1803	2	32	1	1	2	0	2	1	99	99	99	1	1	99
1804	2	32	1	1	2	0	4	0	99	99	99	1	0	99
1805	1	32	1	1	2	0	4	4	99	99	99	1	1	99
1806	2	31	1	1	2	0	2	0	99	99	99	1	0	99
1807	1	32	1	1	2	0	2	0	99	99	99	1	0	99
1808	2	4	1	1	3	0	2	1	99	99	99	1	1	99
1809	2	4	2	1	4	1	4	16	1	1	99	1	0	99
1810	2	4	1	1	3	0	2	1	0	2	99	0	3	99
1811	1	4	30	1	5	1	4	2	1	1	99	1	0	99
1812	1	4	1	1	3	0	2	0	99	99	99	1	2	0
1813	2	32	1	1	2	0	4	0	99	99	99	1	99	99
1814	1	32	1	1	2	0	4	0	99	99	99	1	0	99
1815	2	32	1	1	2	0	2	0	99	99	99	1	99	99
1816	1	30	1	1	2	0	4	0	99	99	99	0	3	99
1817	2	4	2	1	4	0	2	1	99	99	99	1	1	99
1818	2	32	1	1	2	0	2	0	99	99	99	1	0	99
1819	1	5	1	1	4	1	4	0	1	1	99	1	0	99
1820	1	31	1	1	2	0	4	0	99	99	99	1	0	99
1821	2	32	1	1	2	0	2	0	99	99	99	1	1	99
1822	1	31	1	1	2	0	2	0	99	99	99	0	0	99
1823	1	61	30	1	6	1	4	17	1	2	0	1	1	99
1824	2	4	1	1	3	1	2	0	1	1	99	1	0	99
1825	1	4	1	1	3	0	2	5	99	99	99	0	0	99
1826	2	32	1	1	2	0	2	1	99	99	99	1	0	99
1827	1	32	1	1	2	0	2	0	0	1	99	0	0	99
1828	2	4	1	1	3	0	4	0	99	99	99	0	3	99
1829	2	32	1	1	2	0	2	0	99	99	99	1	0	99
1830	1	32	1	1	2	0	2	0	99	99	99	1	0	99
1831	1	32	1	1	2	0	2	0	1	1	99	1	1	99
1832	1	32	1	1	2	0	2	0	99	99	99	1	0	99
1833	1	4	1	1	3	0	2	0	99	99	99	1	0	99
1834	2	32	1	1	2	0	2	0	99	99	99	1	1	99
1835	2	61	1	1	6	0	2	2	99	99	99	1	0	99
1836	2	5	1	1	4	1	2	0	1	99	99	1	0	99
1837	2	32	1	1	2	0	2	0	99	99	99	1	0	99
1838	1	32	1	1	2	0	2	0	99	99	99	1	0	99
1839	1	4	1	1	3	0	2	0	1	2	99	1	2	0
1840	1	4	1	1	3	0	2	1	99	99	99	1	1	99
1841	2	31	1	1	2	0	2	0	1	1	99	1	0	99
1842	1	32	1	1	2	0	2	0	99	99	99	1	0	99
1843	2	32	1	1	2	0	4	0	99	99	99	1	0	99
1844	2	4	1	1	3	0	4	0	99	99	99	1	0	99
1845	1	32	1	1	2	0	4	0	1	1	99	1	0	99
1846	2	32	1	1	2	0	2	0	99	99	99	0	0	99
1847	1	31	1	1	2	0	4	0	99	99	99	1	0	99
1848	2	32	1	1	2	0	2	0	99	99	99	1	0	99
1849	2	4	2	1	4	1	4	11	99	99	99	1	0	99
1850	2	32	2	1	3	1	2	0	0	3	99	99	99	99
1851	2	4	2	1	4	0	2	6	99	99	99	1	2	99
1852	1	4	1	1	3	1	2	0	1	0	99	99	99	99
1853	2	4	1	1	3	0	2	0	99	99	99	1	0	99
1854	2	31	1	1	2	0	2	0	99	99	99	1	0	99
1855	2	4	1	1	3	0	2	0	99	99	99	1	0	99
1856	2	4	1	1	3	0	2	2	99	99	99	1	0	99
1857	1	31	1	1	2	0	2	0	99	99	99	1	1	99
1858	2	4	1	1	3	0	2	1	99	99	99	1	0	99
1859	2	31	1	1	2	0	2	0	0	0	99	0	99	99
1860	1	32	1	1	2	0	2	2	99	99	99	1	99	99
1861	2	63	2	1	6	1	4	0	0	3	99	0	3	99
1862	1	32	1	1	2	0	2	0	99	99	99	1	0	99
1863	2	61	2	1	6	1	4	6	1	0	99	1	0	99
1864	1	4	1	1	3	1	2	0	1	2	99	1	0	99
1865	2	4	1	1	3	0	4	0	99	99	99	1	0	99
1866	2	4	1	1	3	0	4	0	99	99	99	0	0	99
1867	2	30	1	1	2	0	2	0	99	99	99	1	0	99
1868	2	4	1	1	3	0	4	1	99	99	99	1	1	99
1869	2	32	1	1	2	0	2	0	99	99	99	0	1	99
1870	2	32	1	1	2	0	2	0	99	99	99	1	0	99
1871	2	32	1	1	2	0	2	0	99	99	99	1	0	99
1872	2	32	1	1	2	0	2	0	99	99	99	1	0	99
1873	1	31	1	1	2	0	2	0	99	99	99	1	0	99
1874	2	32	1	1	2	0	4	0	99	99	99	0	3	99
1875	2	31	1	1	2	0	2	0	99	99	99	1	0	99
1876	2	32	1	1	2	0	2	0	1	1	99	1	1	99
1877	2	32	1	1	2	0	2	1	0	1	99	0	0	99
1878	1	30	1	1	2	0	4	0	99	99	99	1	1	99
1879	2	32	1	1	2	0	2	0	99	99	99	0	0	99
1880	2	4	1	1	3	0	4	0	99	99	99	1	0	99
1881	1	32	1	1	2	0	2	0	99	99	99	1	1	99
1882	1	32	1	1	2	0	2	0	1	0	99	1	0	99
1883	2	32	1	1	2	0	2	0	99	99	99	1	1	99
1884	2	30	1	1	2	0	2	0	99	99	99	1	0	99
1885	1	4	1	1	3	0	4	1	99	99	99	1	0	99
1886	2	4	1	1	3	0	2	0	99	99	99	0	0	99
1887	2	4	1	1	3	0	2	0	99	99	99	1	0	99
1888	1	32	1	1	2	0	4	14	99	99	99	1	0	99
1889	2	4	1	1	3	0	4	1	99	99	99	0	0	99
1890	2	32	1	1	2	0	2	0	1	0	99	1	0	99
1891	2	4	1	1	3	0	2	0	99	99	99	0	0	99
1892	2	4	1	1	3	0	2	0	99	99	99	1	3	99
1893	1	4	1	1	3	0	2	0	99	99	99	0	0	99
1894	2	32	1	1	2	0	2	0	99	99	99	0	3	99
1895	1	5	1	1	4	0	4	0	99	99	99	0	99	99
1896	2	30	1	1	2	0	2	0	99	99	99	1	2	1
1897	2	32	1	1	2	0	2	0	99	99	99	1	0	99
1898	1	32	1	1	2	0	4	0	99	99	99	1	2	0
1899	1	4	2	1	4	1	4	1	1	2	0	1	1	99
1900	1	32	1	1	2	0	2	0	99	99	99	0	1	99
1901	1	4	2	1	4	1	2	0	1	3	99	1	3	99
1902	2	61	2	1	6	1	4	18	1	2	0	1	0	99
1903	2	32	1	1	2	0	2	0	99	99	99	0	0	99
1904	2	4	1	1	3	0	2	0	99	99	99	1	0	99
1905	2	4	1	1	3	1	2	0	1	0	99	1	0	99
1906	2	30	1	1	2	0	2	0	99	99	99	1	0	99
1907	2	32	1	1	2	0	2	0	99	99	99	1	1	99
1908	1	4	2	1	4	1	4	4	1	0	99	1	1	99
1909	2	4	1	1	3	0	4	17	0	1	99	0	0	99
1910	1	4	2	1	4	1	4	6	1	1	99	1	0	99
1911	1	32	1	1	2	0	2	1	99	99	99	1	3	99
1912	2	31	1	1	2	0	2	0	99	99	99	1	0	99
1913	1	32	1	1	2	0	4	1	99	99	99	1	0	99
1914	1	32	1	1	2	0	2	0	99	99	99	0	3	99
1915	2	4	1	1	3	0	4	3	99	99	99	1	1	99
1916	1	30	1	1	2	0	2	0	0	3	99	0	3	99
1917	2	4	1	1	3	0	2	0	99	99	99	1	0	99
1918	2	4	1	1	3	0	2	0	99	99	99	1	0	99
1919	1	5	42	1	7	1	4	9	1	0	99	1	0	99
1920	2	4	1	1	3	0	2	0	0	3	99	0	2	0
1921	1	32	1	1	2	0	2	1	99	99	99	0	1	99
1922	2	31	1	1	2	0	2	1	99	99	99	1	0	99
1923	2	4	1	1	3	0	2	0	99	99	99	1	0	99
1924	2	4	1	1	3	0	2	0	99	99	99	1	0	99
1925	1	31	1	1	2	0	2	0	1	0	99	1	0	99
1926	2	31	1	1	2	0	2	0	99	99	99	0	0	99
1927	1	4	2	1	4	1	2	1	1	0	99	1	0	99
1928	1	32	1	1	2	0	2	0	99	99	99	1	0	99
1929	2	32	1	1	2	0	2	0	99	99	99	0	3	99
1930	2	32	1	1	2	0	2	0	99	99	99	1	0	99
1931	2	4	1	1	3	0	4	0	99	99	99	1	0	99
1932	2	4	1	1	3	0	2	0	99	99	99	1	0	99
1933	1	32	1	1	2	0	2	0	99	99	99	1	0	99
1934	2	31	1	1	2	0	2	0	99	99	99	1	99	99
1935	1	32	1	1	2	0	4	0	99	99	99	1	99	99
1936	1	4	1	1	3	0	4	0	99	99	99	1	0	99
1937	2	4	1	1	3	0	2	2	99	99	99	1	0	99
1938	2	4	1	1	3	0	4	1	1	0	99	1	0	99
1939	2	4	1	1	3	0	2	0	99	99	99	1	1	99
1940	2	32	1	1	2	0	2	15	99	99	99	1	2	1
1941	2	32	1	1	3	0	2	0	99	99	99	0	3	99
1942	2	32	1	1	2	0	2	4	99	99	99	1	0	99
1943	2	4	1	1	3	0	4	0	99	99	99	0	3	99
1944	1	99	1	1	2	0	2	0	99	99	99	0	3	99
1945	2	31	1	1	2	0	4	0	99	99	99	1	0	99
1946	1	32	1	1	2	0	2	1	0	0	99	1	99	99
1947	2	4	1	1	3	0	2	0	99	99	99	1	0	99
1948	2	4	1	1	3	0	4	1	1	0	99	1	0	99
1949	1	4	1	1	3	0	2	0	1	2	99	1	0	99
1950	2	4	1	1	3	0	2	1	99	99	99	1	0	99
1951	1	4	1	1	3	0	2	0	99	99	99	0	1	99
1952	1	4	1	1	3	0	4	4	99	99	99	1	0	99
1953	2	4	1	1	3	0	4	0	99	99	99	1	0	99
1954	1	31	1	1	2	0	2	0	99	99	99	1	0	99
1955	2	4	1	1	3	1	2	0	0	3	99	0	99	99
1956	1	31	1	1	2	0	2	0	99	99	99	0	3	99
1957	1	31	1	1	2	0	2	0	99	99	99	1	1	99
1958	1	5	1	1	4	0	4	2	0	0	99	0	0	99
1959	2	4	1	1	3	0	4	0	99	99	99	1	0	99
1960	1	32	1	1	2	0	4	1	99	99	99	1	0	99
1961	1	4	1	1	3	1	2	0	0	0	99	0	0	99
1962	1	4	1	1	3	0	2	0	99	99	99	1	0	99
1963	2	32	1	1	2	0	2	0	99	99	99	1	0	99
1964	1	32	1	1	2	0	2	0	99	99	99	1	0	99
1965	1	32	1	1	2	0	2	2	99	99	99	1	0	99
1966	1	30	1	1	2	0	2	0	99	99	99	1	0	99
1967	1	32	1	1	2	0	4	0	99	99	99	1	0	99
1968	2	32	1	1	2	0	2	1	99	99	99	1	0	99
1969	2	4	1	1	3	0	4	15	99	99	99	0	3	99
1970	2	32	2	1	3	1	4	14	1	3	99	1	2	99
1971	2	32	1	1	2	0	2	0	99	99	99	1	0	99
1972	1	4	1	1	3	0	4	0	1	1	99	1	3	1
1973	1	4	1	1	3	0	2	0	99	99	99	1	99	99
1974	2	4	1	1	3	1	4	0	0	1	99	0	1	99
1975	1	32	1	1	2	0	2	0	99	99	99	1	0	99
1976	2	4	1	1	3	0	2	0	99	99	99	1	0	99
1977	2	4	2	1	4	0	4	3	1	2	99	1	3	99
1978	1	61	42	1	7	1	4	1	1	2	1	1	1	99
1979	2	32	1	1	2	0	2	0	99	99	99	1	0	99
1980	2	32	1	1	2	0	4	1	99	99	99	1	1	99
1981	2	4	1	1	3	1	2	0	1	1	99	1	1	99
1982	2	32	1	1	2	0	2	3	99	99	99	1	0	99
1983	1	32	1	1	2	0	2	0	1	1	99	0	1	99
1984	2	32	1	1	2	0	2	0	99	99	99	1	0	99
1985	1	4	2	1	4	1	2	1	1	0	99	1	0	99
1986	1	32	1	1	2	0	2	0	99	99	99	1	0	99
1987	2	31	1	1	2	0	2	0	99	99	99	1	0	99
1988	1	4	1	1	3	1	4	4	99	99	99	1	0	99
1989	2	4	1	1	3	0	4	2	99	99	99	1	0	99
1990	1	32	1	1	2	0	2	0	99	99	99	1	1	99
1991	1	4	1	1	3	0	4	1	99	99	99	1	0	99
1992	2	4	2	1	4	1	2	0	1	2	99	1	0	99
1993	2	4	2	1	4	1	4	2	1	0	99	1	0	99
1994	1	32	1	1	2	0	2	0	99	99	99	1	0	99
1995	2	32	1	1	2	0	2	0	99	99	99	0	0	99
1996	1	61	42	1	7	1	4	20	0	0	99	0	0	99
1997	2	4	1	1	3	0	2	4	99	99	99	1	1	99
1998	2	32	1	1	2	0	2	0	99	99	99	1	0	99
1999	1	32	1	1	2	0	2	0	1	0	99	1	1	99
[truncated: 2,238 more rows]

## Sheet: R or D
No	menopasal status	T	N	Stage	preoperative chemotherapy	peri op chemo	breast surgery	ER	HER2_	number of LN meta	n	Ly	ｌｙ	R or D	death	OS	DFS
1	2	1	0	1	0	0	2	1	0	0	0	0	0	2	1	30	48
2	2	4	1	3	1	1	4	1	0	18	1	3	1	2	2	29	24
3	2	1	1	2	0	0	2	1	0	2	1	2	1	2	2	20	95
4	2	2	0	2	0	0	4	1	0	1	1	2	1	2	1	24	99
5	2	1	0	1	0	0	2	0	3	0	0	0	0	2	1	6	39
6	2	1	0	1	0	0	2	1	0	0	0	1	1	2	2	21	88
7	2	1	0	1	0	0	2	0	3	0	0	0	0	2	2	26	48
8	2	2	0	2	0	0	4	1	0	0	0	0	0	2	1	1	80
9	2	2	0	2	0	1	4	0	0	2	1	0	0	2	1	91	11
10	2	1	0	1	0	0	4	1	0	0	0	2	1	2	1	16	60
11	2	2	0	2	0	1	4	1	0	1	1	0	0	2	2	2	6
12	1	1	0	1	0	1	4	1	3	0	0	0	0	2	1	19	99
13	2	2	1	2	1	1	4	0	0	4	1	3	1	2	2	17	2
14	1	3	2	3	1	1	4	1	0	2	1	4	1	2	2	28	14
15	1	4	3	3	1	1	4	1	0	5	1	3	1	2	2	12	6
16	2	4	3	3	1	1	4	1	0	5	1	0	0	2	2	5	2
17	2	2	3	3	1	1	4	0	0	23	1	0	0	2	2	7	12
18	2	2	3	3	1	1	4	0	0	10	1	0	0	2	2	4	31
19	2	4	2	3	1	1	4	0	3	7	1	0	0	2	2	35	2
20	1	4	3	3	1	1	4	1	0	13	1	4	1	2	1	35	90
21	2	2	1	2	1	1	2	1	0	0	0	0	0	2	1	77	48
22	2	4	1	3	1	1	4	1	0	7	1	0	0	2	2	99	28
23	2	3	1	3	1	1	4	0	0	18	1	4	1	2	2	95	33
24	1	4	1	3	1	1	4	1	0	2	1	0	0	2	1	37	93
25	1	1	3	3	1	1	4	0	0	14	1	0	0	2	2	17	24
26	2	2	1	2	1	1	4	1	0	0	0	0	0	2	1	55	69
27	1	2	1	2	1	1	2	1	0	1	1	0		1	1	43	82
28	1	2	1	2	1	1	4	1	0	5	1	0	0	2	1	100	30
29	2	2	1	2	1	1	4	0	0	15	1	0	0	2	2	4	11
30	2	2	0	2	1	1	4	1	0	0	0	0	0	2	2	3	12
31	1	4	1	3	1	1	4	1	0	9	1	3	1	2	1	54	47
32	1	2	1	2	1	1	4	0	3	7	1	0	0	2	2	46	30
33	1	3	1	3	1	1	4	1	0	15	1	1	1	2	2	14	22
34	1	2	3	3	1	1	4	1	0	8	1	2	1	2	1	97	28
35	1	2	1	2	1	1	4	1	0	1	1	0	0	2	2	83	15
36	1	2	1	2	1	1	2	1	0	1	1	0	0	2	2	21	12
37	1	2	1	2	1	1	4	1	0	1	1	0	0	2	1	99	23
38	2	3	1	3	1	1	4	1	0	9	1	3	1	2	2	16	69
39	1	2	1	2	1	1	2	1	0	5	1	0	0	2	2	58	63
40	1	2	0	2	0	1	2	0	1	0	0	0	0	2	1	92	36
41	2	2	0	2	0	0	4	0	0	0	0	0	0	2	2	9	10
42	1	1	0	1	0	0	2	1	1	0	0	0	0	2	1	1	126
43	2	2	1	2	0	0	4	0	0	15	1	2	1	2	2	9	71
44	2	2	1	2	0	0	4	0	3	13	1	0	0	2	2	0	10
45	2	2	0	2	0	1	4	0	0	1	1	3	1	2	2	16	20
46	2	3	0	2	1	1	4	1	0	0	0	0	0	2	2	55	72
47	2	2	1	2	1	1	4	1	0	17	1	0	0	2	2	12	6
48	1	3	1	3	1	1	4	1	3	10	1	2	1	2	2	21	26
49	2	1	0	1	0	0	2	1	0	0	0	0	0	2	1	26	100
50	1	3	3	3	1	1	4	1	0	3	1	0	0	2	1	98	24
51	2	4	0	3	1	1	4	1	0	11	1	2	1	2	2	11	13
52	2	4	2	3	1	1	4	0	0	18	1	3	1	2	2	6	1
53	2	2	0	2	0	0	2	0	0	1	1	0	0	2	2	4	5
54	1	3	3	3	0	1	4	0	0	12	1	0	0	2	2	3	14
55	1	2	0	2	0	1	2	1	0	1	1	0	0	2	1	66	59
56	1	3	1	3	1	1	4	1	0	5	1	2	1	2	2	31	52
57	1	1	3	3	1	1	4	0	0	0	0	0	0	2	2	2	0
58	2	2	0	2	0	1	4	1	0	0	0	1	1	2	1	1	102
59	2	2	1	2	1	1	2	1	0	23	1	3	1	2	1	31	67
60	2	4	1	3	1	1	4	1	0	8	1	0	0	2	2	11	23
61	1	2	0	2	0	1	2	1	0	2	1	1	1	2	1	10	117
62	1	3	1	3	1	1	4	1	0	17	1	1	1	2	2	58	24
63	2	3	0	2	1	1	4	1	0	11	1	0	0	2	1	40	84
64	2	3	0	2	1	1	4	0	0	1	1	1	1	2	1	38	47
65	1	2	0	2	0	1	2	1	0	0	0	2	1	2	2	42	12
66	2	4	1	3	1	1	4	1	0	4	1	3	1	2	2	19	29
67	1	2	0	2	1	1	2	1	0	1	1	2	1	2	1	15	103
68	1	1	0	1	0	1	2	1	0	0	0	1	1	2	2	24	23
69	1	3	1	3	0	0	4	0	0	0	0	0	0	2	1	108	17
70	1	1	0	1	0	1	4	0	3	0	0	1		1	1	66	48
71	1	2	1	2	1	1	4	1	0	3	1	0	0	2	1	17	98
72	2	2	0	2	1	1	4	1	0	0	0	1	1	2	1	17	104
73	2	2	0	2	0	1	4	0	0	3	1	1	1	2	2	18	78
74	1	2	1	2	1	1	4	1	0	2	1	3	1	2	2	54	30
75	2	3	1	3	1	1	4	1	0	17	1	0	0	2	2	10	25
76	2	1	0	1	0	1	2	1	3	0	0	1	1	2	1	32	92
77	1	2	0	2	0	1	2	1	0	5	1	1	1	2	1	49	76
78	2	2	1	2	1	1	4	0	3	1	1	2	1	2	2	30	6
79	2	4	1	3	1	1	4	1	0	7	1	0	0	2	1	14	101
80	1	2	1	2	1	1	4	0	0	24	1	3		1	2	12	1
81	2	2	0	2	0	1	4	1	0	2	1	1	1	2	1	74	49
82	1	2	1	2	1	1	4	0	0	5	1	2	1	2	2	26	29
83	2	2	0	2	0	0	2	1	0	2	1	1	1	2	2	19	32
84	2	1	0	1	0	0	4	0	0	0	0	0	0	2	2	80	41
85	2	4	1	3	0	0	4	1	0	1	1	0	0	2	2	57	53
86	1	2	0	2	0	0	2	1	0	0	0	0		1	1	40	29
87	2	4	1	3	1	1	4	0	3	0	0	1	1	2	2	1	1
88	1	2	1	2	1	1	4	1	0	8	1	3		1	2	51	24
89	2	2	1	2	1	1	4	1	0	4	1	0	0	2	2	7	89
90	1	2	1	2	1	1	4	1	0	3	1	0	0	2	1	50	66
91	1	1	0	1	0	1	2	1	0	0	0	2	1	2	1	39	82
92	2	4	1	3	1	1	4	0	3	2	1	0	0	2	2	30	23
93	1	1	1	2	0	1	2	1	0	5	1	3	1	2	1	35	85
94	1	3	1	3	1	1	4	1	0	4	1	3	1	2	2	23	35
95	1	3	1	3	1	1	4	0	3	1	1	0	0	2	2	22	1
96	1	3	2	3	1	1	4	0	0	4	1	4	1	2	2	2	1
97	2	2	3	3	1	1	2	1	0	3	1	2	1	2	2	58	15
98	1	2	1	2	1	1	2	1	0	13	1	1	1	2	2	22	21
99	2	2	1	2	1	1	4	0	3	24	1	0		1	2	44	10
100	1	2	0	2	0	0	4	0	0	0	0	0	0	2	2	4	11
101	2	1	0	1	0	0	2	1	0	0	0	0	0	2	2	28	45
102	1	1	0	1	0	0	4	1	3	0	0	0	0	2	1	77	42
103	1	3	1	3	1	1	4	0	3	7	1	2	1	2	2	65	35
104	2	2	0	2	0	0	2	1	0	0	0	0	0	2	2	49	9
105	1	2	0	2	0	1	2	1	0	2	1	3	1	2	1	46	49
106	1	2	1	2	1	1	4	1	0	1	1	0	0	2	2	25	40
107	1	2	1	2	1	1	4	0	0	0	0	1	1	2	2	4	7
108	2	2	0	2	0	0	4	1	0	0	0	0		1	1	71	41
109	1	2	0	2	0	1	2	1	0	1	1	2	1	2	1	24	93
110	2	2	0	2	0	1	2	1	0	8	1	0	0	2	2	23	36
111	1	1	0	1	0	0	2	1	3	1	1	2	1	2	2	76	6
112	2	2	0	2	0	1	2	0	0	0	0	1	1	2	2	27	10
113	1	2	0	2	0	1	2	1	0	0	0	0	0	2	2	63	24
114	1	2	3	3	1	1	4	0	0	2	1	2	1	2	2	6	9
115	1	3	1	3	1	1	4	1	0	6	1	0	0	2	2	10	93
116	2	2	1	2	1	1	4	1	0	3	1	1	1	2	1	84	27
117	2	3	1	3	1	1	4	1	0	5	1	1	1	2	2	25	66
118	2	2	1	2	0	1	4	0	3	1	1	0	0	2	2	38	36
119	1	3	1	3	1	1	4	1	0	8	1	3	1	2	1	47	60
120	2	2	0	2	0	1	4	0	3	0	0	0		1	1	30	84
121	2	1	0	1	0	1	4	1	3	1	1	2	1	2	1	93	21
122	1	2	0	2	1	1	4	1	0	0	0	3	1	2	2	57	12
123	1	2	3	3	1	1	4	0	0	0	0	0	0	2	2	2	11
124	1	2	0	2	0	1	2	0	0	2	1	0	0	2	2	21	14
125	2	2	0	2	0	0	4	0	0	1	1	0	0	2	2	9	7
126	2	2	1	2	1	1	4	1	0	10	1	1	1	2	1	44	61
127	2	2	0	2	1	1	4	0	3	0	0	0	0	2	2	16	11
128	2	2	1	2	1	1	2	0	3	4	1	0	0	2	1	78	28
129	1	1	1	2	0	1	4	1	0	5	1	4	1	2	2	29	54
130	1	2	0	2	0	1	2	0	3	0	0	0	0	2	2	12	9
131	1	2	3	3	1	1	2	1	3	16	1	2	1	2	2	17	1
132	2	2	0	2	0	0	4	1	0	0	0	0	0	2	1	12	98
133	2	1	1	2	0	1	2	0	0	8	1	4	1	2	2	67	23
134	1	2	0	2	1	1	4	0	0	0	0	0	0	2	2	15	2
135	2	2	0	2	0	1	2	1	3	0	0	2	1	2	1	62	24
136	1	2	3	3	1	1	4	1	0	19	1	3	1	2	2	31	9
137	1	4	2	3	1	1	4	1	0	17	1	2	1	2	1	17	51
138	1	2	0	2	1	1	4	1	0	0	0	0	0	2	1	58	26
139	1	2	0	2	0	1	4	1	0	2	1	4	1	2	2	33	30
140	1	4	3	3	1	1	4	1	0	1	1	1	1	2	2	23	3
141	2	2	1	2	1	1	4	1	0	12	1	0	0	2	2	9	23
142	1	2	1	2	1	1	4	0	0	1	1	4	1	2	2	3	2
143	2	1	0	1	0	0	2	1	0	0	0	1	1	2	2	19	76
144	2	2	1	2	0	0	4	1	0	1	1	0	0	2	1	23	47
145	1	1	0	1	0	1	2	1	0	2	1	4	1	2	1	13	65
146	1	2	0	2	0	1	2	0	0	0	0	1	1	2	2	4	43
147	1	2	0	2	1	1	2	1	0	0	0	0	0	2	1	45	36
148	2	2	1	2	1	1	4	1	0	5	1	1	1	2	1	6	81
149	2	2	3	3	1	1	2	0	0	0	0	0	0	2	2	9	11
150	1	2	0	2	0	0	2	1	3	0	0	0	0	2	1	59	24
151	1	3	1	3	1	1	4	1	0	0	0	3	1	2	2	8	4
152	2	2	1	2	1	1	4	0	0	0	0	0	0	2	1	58	29
153	2	2	0	2	0	1	2	1	0	0	0	2	1	2	1	30	53
154	1	2	3	3	0	1	4	0	0	4	1	3	1	2	2	1	21
155	1	1	0	1	0	1	2	0	0	8	1	4	1	2	2	4	17
156	1	4	3	3	1	1	4	0	0	20	1	4	1	2	2	2	1
157	2	2	0	2	1	1	4	0	0	0	0	0	0	2	2	25	33
158	1	2	0	2	0	1	4	1	0	0	0	0	0	2	2	28	26
159	1	4	1	3	1	1	4	0	0	0	0	0	0	2	1	65	11
160	2	2	0	2	0	1	4	0	0	7	1	1	1	2	2	32	41
161	2	2	1	2	0	1	4	1	0	26	1	4	1	2	2	33	45
162	1	2	1	2	0	1	4	0	0	19	1	4	1	2	2	7	7
163	2	2	0	2	1	1	4	1	0	1	1	1	1	2	1	22	59
164	2	1	0	1	0	0	2	1	0	0	0	0	0	2	2	38	37
165	2	2	1	2	1	1	2	1	0	4	1	1	1	2	2	59	12
166	1	2	3	3	1	1	2	0	0	0	0	1	1	2	2	2	14
167	2	1	0	1	0	1	2	1	0	2	1	1	1	2	2	1	8
168	2	1	3	3	0	0	4	0	3	42	1	1	1	2	2	22	5
169	2	2	0	2	0	0	4	0	0	0	0	0	0	2	1	4	12
170	1	3	3	3	1	1	4	0	3	16	1	3	1	2	2	11	10
171	1	2	0	2	0	0	2	1	0	0	0	0	0	2	1	34	46
172	2	2	0	2	0	1	2	1	0	1	1	0	0	2	1	57	24
173	2	2	0	2	0	1	4	1	0	2	1	0	0	2	1	36	34
174	1	4	3	3	1	1	4	0	0	3	1	3	1	2	2	42	18
175	2	2	1	2	1	1	2	0	0	9	1	4	1	2	2	5	8
176	1	3	1	3	1	1	4	1	0	2	1	1	1	2	1	26	46
177	1	2	0	2	1	1	2	0	0	0	0	2	1	2	2	18	41
178	2	3	1	3	1	1	4	1	0	3	1	2	1	2	2	21	23
179	2	2	3	3	1	1	4	0	0	38	1	1	1	2	2	7	11
180	1	2	1	2	1	1	4	1	0	7	1	3	1	2	1	54	23
181	1	3	3	3	1	1	4	1	3	0	0	1		1	1	59	32
182	1	1	0	1	0	0	2	0	0	0	0	0		1	1	85	12
183	1	2	1	2	1	1	4	0	0	2	1	1	1	2	2	20	18
184	1	1	0	1	0	1	2	0	0	1	1	3	1	2	1	36	42
185	1	3	1	2	0	1	4	0	0	2	1	2		1	2	34	15
186	2	4	1	3	1	1	4	1	0	6	1	0	0	2	1	32	41
187	1	2	0	2	0	1	4	1	0	4	1	0	0	2	2	42	10
188	1	2	3	3	1	1	4	1	0	0	0	0	0	2	1	13	58
189	1	2	0	2	0	1	2	0	3	8	1	4	1	2	1	15	55
190	2	2	1	2	1	1	4	1	0	4	1	0	0	2	1	36	35
191	2	3	1	3	0	1	4	0	3	29	1	3	1	2	2	15	17
192	2	2	0	2	0	1	2	1	0	0	0	1	1	2	1	7	79
193	1	1	1	2	1	1	2	0	3	2	1	3		1	2	30	12
194	1	2	1	2	1	1	2	1	0	2	1	0	0	2	2	5	35
195	1	2	3	3	1	1	4	0	0	1	1	3	1	2	2	44	12
196	2	2	0	2	0	0	4	1	0	0	0	1	1	2	1	48	26
197	1	3	3	3	1	1	4	1	0	5	1	3	1	2	2	34	4
198	1	2	0	2	0	0	4	0	3	0	0	0	0	2	1	28	30
199	1	3	1	3	0	1	4	1	0	8	1	0	0	2	1	0	88
200	2	2	2	3	1	1	4	1	0	2	1	3	1	2	2	7	6
201	2	4	3	3	1	1	4	1	0	20	1	0	0	2	1	7	61
202	1	1	0	1	0	1	4	1	0	3	1	4	1	2	1	41	32
203	1	3	1	3	0	1	4	0	0	2	1	3	1	2	2	7	23
204	2	2	0	2	0	1	2	1	0	8	1	3	1	2	2	5	34
205	2	1	0	1	0	1	2	1	0	2	1	0	0	2	1	15	61
206	2	2	1	2	1	1	4	0	3	2	1	0	0	2	2	46	12
207	2	2	0	2	1	1	4	0	0	0	0	2	1	2	1	71	5
208	2	2	0	2	0	1	4	0	0	0	0	1	1	2	2	6	15
209	1	2	0	2	1	1	4	0	0	1	1	0	0	2	2	30	14
210	2	3	1	3	1	1	4	1	0	3	1	0	0	2	1	41	35
211	2	2	0	2	0	0	4	0	0	1	1	0	0	2	1	25	53
212	2	2	1	2	1	1	2	0	0	0	0	0	0	2	2	9	9
213	1	1	2	3	1	1	4	0	0	15	1	0	0	2	2	14	17
214	2	4	3	3	1	1	4	0	0	10	1	3	1	2	2	1	6
215	1	2	1	2	1	1	2	1	0	0	0	0	0	2	2	3	2
216	1	2	0	2	0	0	4	1	0	0	0	0	0	2	1	51	30
217	1	4	3	3	1	1	4	1	0	5	1	0	0	2	1	22	15
218	2	2	0	2	0	0	4	1	0	0	0	0	0	2	1	35	51
219	2	2	0	2	0	1	4	1	0	0	0	0	0	2	1	47	31
220	2	2	0	2	0	1	4	1	0	7	1	2	1	2	2	8	48
221	2	2	0	2	0	0	4	1	0	0	0	0	0	2	2	20	41
222	2	2	0	2	0	0	4	1	0	1	1	0	0	2	2	5	24
223	2	3	3	3	1	1	4	0	0	9	1	2	1	2	2	3	35
224	1	3	3	3	1	1	4	1	3	0	0	0	0	2	2	19	12
225	2	4	1	3	0	1	4	0	3	2	1	1	1	2	2	14	7
226	1	2	1	2	1	1	2	1	0	5	1	2	1	2	2	7	6
227	1	2	1	2	1	1	4	1	0	10	1	3	1	2	1	1	36
228	1	2	3	3	1	1	4	1	0	2	1	2	1	2	2	46	10
229	1	3	1	3	1	1	4	1	0	7	1	1	1	2	2	29	18
230	2	2	0	2	1	1	4	0	0	0	0	1	1	2	2	22	17
231	2	2	0	2	0	1	2	0	0	0	0	3	1	2	2	3	16
232	2	2	3	3	1	1	4	0	0	21	1	2	1	2	2	41	7
233	2	1	0	1	0	1	2	0	0	0	0	0	0	2	1	11	61
234	1	3	1	3	1	1	4	1	0	0	0	1	1	2	1	26	10
235	2	2	0	2	0	0	4	0	0	2	1	0	0	2	2	10	6
236	1	1	0	1	0	1	2	1	0	1	1	3	1	2	1	13	58
237	1	2	1	2	1	1	4	1	0	10	1	3	1	2	2	6	8
238	1	2	0	2	0	1	2	1	0	1	1	1	1	2	1	0	72
239	1	1	3	3	1	1	4	1	0	3	1	0	0	2	1	12	36
240	1	2	1	2	0	1	4	1	0	10	1	4	1	2	1	24	17
241	1	1	0	1	0	0	4	1	0	0	0	0	0	2	1	17	18
242	2	2	1	2	1	1	4	1	0	11	1	1	1	2	2	9	13
243	2	2	0	2	0	1	2	0	0	2	1	2	1	2	2	1	9
244	2	2	0	2	0	1	4	0	0	0	0	0	0	2	1	16	20
245	1	3	1	3	1	1	4	0	0	30	1	3	1	2	2	3	9
246	2	1	0	1	0	1	4	0	3	0	0	0	0	2	1	4	36
247	1	3	1	3	1	1	4	1	0	1	1	1	1	2	1	4	59
248	1	2	0	2	0	1	4	0	0	0	0	1	1	2	2	13	9
249	2	3	0	2	1	1	4	0	0	0	0	2	1	2	1	23	2
250	2	2	0	2	0	1	4	0	3	17	1	0	0	2	1	31	35
251	1	2	0	2	0	1	4	0	0	1	1	1	1	2	1	2	48
252	2	3	1	3	0	1	4	1	0	5	1	3	1	2	1	5	36
253	2	2	0	2	0	1	4	1	3	0	0	0	0	2	1	0	43
254	2	2	1	2	1	1	2	0	1	7	1	0	0	2	2	9	3
255	1	2	0	2	0	0	4	0	0	1	1	0	0	2	2	19	32
256	1	1	0	1	0	0	2	1	0	0	0	0	0	2	1	5	42
257	2	1	3	3	1	1	4	1	1	1	1	0	0	2	1	5	24
258	2	4	1	3	1	1	4	1	0	4	1	1	1	2	1	5	47
259	1	4	1	3	1	1	4	1	0	5	1	1	1	2	1	15	11
260	2	4	3	3	1	1	4	1	0	15	1	3	1	2	1	21	3
261	2	2	1	2	0	1	4	0	0	10	1	1	1	2	2	8	23
262	1	2	0	2	1	1	2	0	0	1	1	0	0	2	2	10	18
263	1	2	1	2	1	1	2	1	0	4	1	0	0	2	1	16	23
264	2	2	3	3	1	1	4	1	0	9	1	0	0	2	1	3	18
265	1	2	0	2	0	1	4	1	0	3	1	0	0	2	1	3	59
266	2	1	1	2	0	1	2	0	3	3	1	1	1	2	2	3	11
267	1	3	3	3	1	1	4	1	0	6	1	3	1	2	1	21	27
268	1	1	0	1	0	0	2	1	0	0	0	0	0	2	1	7	45
269	2	2	1	2	1	1	2	1	0	1	1	0	0	2	1	9	9
270	2	2	1	2	1	1	2	1	0	3	1	0	0	2	1	3	23
271	2	1	0	1	0	0	4	1	0	0	0	0	0	2	1	16	23
272	1	2	2	3	1	1	4	0	0	1	1	0	0	2	2	8	6
273	1	2	0	2	0	0	4	1	0	0	0	0	0	2	1	0	54
274	2	2	3	3	1	1	4	0	0	11	1	3	1	2	2	3	12
275	2	2	0	2	0	1	4	0	0	0	0	3		1	1	54	10
276	1	2	1	2	1	1	4	1	0	1	1	1	1	2	1	8	37
277	1	2	1	2	1	1	2	0	0	0	0	1	1	2	2	12	13
278	2	2	3	3	1	1	4	1	0	9	1	3	1	2	1	14	28
279	2	2	0	2	0	0	4	0	0	1	1	1	1	2	1	19	35
280	1	3	0	2	0	0	4	99	99	0	0	0	0	2	2	10	11
281	2	2	2	3	0	0	4	0	0	13	1	3		1	2	22	30
282	1	2	0	2	0	0	4	1	0	6	1	4	1	2	2	38	6
283	1	2	2	3	1	1	4	0	0	9	1	3	1	2	2	5	15
284	2	3	3	3	0	0	4	0	0	0	0	0	0	2	1	0	27
285	2	2	0	2	1	1	4	0	0	1	1	2	1	2	1	29	29
286	2	2	0	2	0	0	4	1	0	3	1	0	0	2	1	9	32
287	1	1	0	1	0	0	2	1	0	0	0	1	1	2	1	7	35
288	1	1	1	2	0	1	4	1	0	5	1	2	1	2	2	10	27

## Sheet: R
No	manopasal status	T1,2:1 T3,4;2	N	n	preoperative chemotherapy	OS	Breast Op 1Bt 2Bp	adjuvant chemo	RT BI1 PMRT345	ER	HER2_	TNBC	rec	DFS M	DDFS	distant meta	Number of regions of metastatic LN	No of LN meta 2,3	op after recurrence	PMRT	RT after recurrence	chemo after recurrence	A or T after recurrence	HER after recurrence	ET after recurrence	death	OS after recurrence
1	1	1	1	1	1	13	1	1	3,4,5,	0	0	1	1	1	4	1	2	3	0	1	1	1	0	0	0	2	12
2	2	1	1	1	1	54	1	1	3,4,5,	0	3	0	1	11	9	1	1	2	0	1	0	1	0	1	0	2	44
3	1	1	1	1	1	76	1	1	0	1	0	0	1	25	51	1	1	3	0	0	0	0	0	0	0	2	51
4	1	1	0	0	0	69	2	0	1,	1	0	0	1	29	40	0	2	3	0	0	0	1	1	0	1	1	40
5	1	1	0	0	0	97	2	0	0	0	0	1	1	12	85	0	1	2	1	0	1	1	1	1	0	1	85
6	1	2	1	1	0	49	1	1	0	0	0	1	1	16	14	1	1	2	0	0	1	0	0	0	0	2	34
7	1	1	1	1	1	43	2	1	1,	0	3	0	1	13	11	1	1	3	0	0	1	0	0	0	0	2	30
8	1	1	0	0	0	114	1	1	0	0	3	0	1	36	66	0	1	3	0	0	1	1	0	1	0	1	78
9	2	1	0	0	0	110	1	0	0	1	0	0	1	30	19	1	1	2	0	0	1	1	1	0	1	1	68
10	1	2	1	0	1	91	1	1	3,5,	1	3	0	1	21	31	1	1	2	1	1	0	0	0	0	1	1	59
11	2	1	0	0	0	65	1	1	0	0	0	1	1	10	54	0	1	2	0	0	1	1	1	0	0	1	54
12	1	1	1	1	1	123	2	1	1,	1	0	0	1	82	32	1	1	2	0	0	1	0	0	0	1	1	41
13	2	1	1	1	0	53	1	0	3,4,5,	0	0	1	1	31	19	1	1	2	0	1	0	1	0	0	0	2	22
14	2	1	0	0	0	112	1	1	0	0	3	0	1	84	27	0	1	3	0	0	0	1	1	1	0	1	28
